# Supplementary material for: A meta-analysis of genome-wide association studies of epigenetic age acceleration
Source: PLoS Genet. 2019 Nov 18;15(11):e1008104. doi: 10.1371/journal.pgen.1008104 (PMC6886870; doi:10.1371/journal.pgen.1008104)
Supplement: S1 Table — (XLSX) [file pgen.1008104.s002.xlsx]

## Sheet: S1 Table
S1 Table: Summary of age and estimated epigenetic age variables in Generation Scotland
Variable	N	Mean (years)	Standard Deviation (years)
Chronological age	5100	48.51	13.99
Horvath-based epigenetic age	5100	52.6	11.59
Hannum-based epigenetic age	5100	39.42	11.68
Horvath-EAA	5100	-0.0014	3.82
Hannum-EAA	5100	-0.0014	4.24
Gender (male/female)	1962/3138	-	-
