# Supplementary material for: A meta-analysis of genome-wide association studies of epigenetic age acceleration
Source: PLoS Genet. 2019 Nov 18;15(11):e1008104. doi: 10.1371/journal.pgen.1008104 (PMC6886870; doi:10.1371/journal.pgen.1008104)
Supplement: S2 Table — (XLSX) [file pgen.1008104.s003.xlsx]

## Sheet: S2 Table
S2 Table: Independent variants with a genome-wide significant association (P < 5 x 10-8) with epigenetic age acceleration in the Generation Scotland cohort
Phenotype	SNP	Chromosome	Position	Cytogenetic location	A1	A2	Freq	Beta	SE	P-value	Nearest gene	Distance from gene	Function	Previously reported
Horvath-EAA	rs10949481	6	18120798	6p22.3	A	T	0.9531	0.960636	0.171683	2.20111e-08	NHLRC1	621 bases	downstream gene variant	yes
Horvath-EAA	rs58951374	3	128509694	3q21.3	A	G	0.1147	0.685649	0.124487	3.63358e-08	GATA2-AS1	7346 bases	downstream gene variant	novel
Chromosome and position (in Mb) denote the location of the index SNP, and are given with regards to the GRCh38 assembly.
A1 and A2 refer to the reference allele and non-reference allele for the index SNP, respectively.
Freq (reference allele frequency), Beta (effect size), and SE (standard error of effect size) columns pertain to the reference allele, A1.
Nearest gene to the index SNP was ascertained via the UCSC genome browser.
SNP functions are taken from the UCSC genome browser.
Variants were considered novel if they have not been reported within +/- 500 Kb of a significant variant within any previous study of EAA.
