# Supplementary material for: A meta-analysis of genome-wide association studies of epigenetic age acceleration
Source: PLoS Genet. 2019 Nov 18;15(11):e1008104. doi: 10.1371/journal.pgen.1008104 (PMC6886870; doi:10.1371/journal.pgen.1008104)
Supplement: S3 Table — (XLSX) [file pgen.1008104.s004.xlsx]

## Sheet: S3 Table
S3 Table: Independent variants with a P-value < 5 x 10-8 for association with Horvath-EAA/Hannum-EAA in the Lu et al. sample, and their corresponding effect size and significance in the Generation Scotland cohort.
						Lu et al.				GS
Phenotype	SNP	Chr	Position	A1	A2	Freq	Effect	SE	P-value*	Freq	Effect	SE	P-value
Horvath-EAA	rs11706810	3	160159921	C	T	0.4672	0.4043	0.0728	2.84e-08	0.475689	0.147721	0.0778053	0.0576176
	rs2736099	5	1287340	A	G	0.3691	0.6428	0.093	4.666e-12	0.365066	0.171539	0.0802363	0.0325234
	rs6915893	6	18110556	T	C	0.3956	0.5561	0.077	5.071e-13	0.399136	0.30656	0.0802646	0.000133793
	rs143093668	6	18114246	T	C	0.0432	-1.7819	0.1873	1.889e-21	0.048772	-0.95252	0.172782	3.5306e-08
	rs73397619	6	25624800	C	T	0.2875	-0.4609	0.0792	5.888e-09	0.274186	-0.191952	0.0862213	0.025996
	rs78781855	17	53102367	G	T	0.2301	-0.4181	0.087	1.552e-06	0.20622	-0.30056	0.0968497	0.00191337
Hannum-EAA	rs10937912**	4	2751552	A	T	0.4798	-0.5864	0.0948	6.265e-10	0.470198	0.135561	0.084101	0.106989
	rs289648***	10	37971837	C	T	0.4991	0.4948	0.0946	1.714e-07	0.495582	0.264872	0.0846934	0.0017635
	rs1005277	10	38218259	A	C	0.288	0.7756	0.106	2.577e-13	0.311327	0.347488	0.0925978	0.000174965
A1 and A2 refer to the minor allele and other allele in the Lu et al. sample for the index SNP, respectively.
Effect (effect size), and SE (standard error of effect size) columns pertain to the minor allele, A1.
Genome-wide significant associations (P < 5 x 10-8) are highlighted in bold.
* The P-values presented here are those from stage 1 of the Lu et al. analysis, using only samples with participants of European ancestry.
** rs10937912 is a proxy, in complete LD (R2=1.0), for Lu et al. lead SNP rs10937913, as this SNP is not in the GS dataset.
*** rs289648 is a proxy, in complete LD (R2=1.0), for Lu et al. lead SNP rs71007656, as this SNP is not in the GS dataset.
							S3
