# Supplementary material for: A meta-analysis of genome-wide association studies of epigenetic age acceleration
Source: PLoS Genet. 2019 Nov 18;15(11):e1008104. doi: 10.1371/journal.pgen.1008104 (PMC6886870; doi:10.1371/journal.pgen.1008104)
Supplement: S5 Table — (XLSX) [file pgen.1008104.s006.xlsx]

## Sheet: S5 Table
S5 Table: Full details of independent variants with a genome-wide significant association (P < 5 x 10-8) with Horvath-based or Hannum-based epigenetic age acceleration, ordered by chromosomal location.
Phenotype	SNP	Chromosome	Position	Cytogenetic location	A1	A2	Freq	Beta	SE	P-value	Direction	Nearest gene	Distance from gene	Function	CADD	RDB	minChrState	commonChrState	Previously reported
Horvath-EAA	rs1011267	1	169677720	1q24.2	A	G	0.5033	-0.3271	0.0542	1.579e-09	--	C1orf112	0	intron variant	11.33	NA	5	15	novel
	rs79070372	3	128510481	3q21.3	A	G	0.1109	0.5054	0.0869	6.074e-09	++	GATA2-AS1	8133 bases	non coding transcript variant	1.103	5	5	14	novel
	rs388649	3	138777967	3q22.3	A	T	0.4949	-0.3383	0.0547	6.054e-10	--	PIK3CB	0	intron variant	3.384	7	4	5	novel
	rs6440667	3	150287063	3q25.1	C	G	0.1607	0.4396	0.0748	4.28e-09	++	LINC01214	0	intron variant	0.603	7	5	15	novel
	rs2736099	5	1287225	5p15.33	A	G	0.3668	0.3726	0.0608	8.58e-10	++	TERT	0	intron variant	1.812	NA	4	15	yes
	rs7744541	6	18104469	6p22.3	A	T	0.4184	0.4388	0.0552	1.93e-15	++	NHLRC1	16950 bases	intergenic variant	1.055	5	5	15	yes
	rs76244256	6	18140332	6p22.3	T	C	0.0457	-1.3414	0.1274	6.231e-26	--	TPMT	0	intron variant	0.029	6	4	5	yes
	rs4712953	6	25671618	6p22.2	A	T	0.7245	0.3464	0.0587	3.604e-09	++	SCGN	0	intron variant	7.884	3b	5	14	yes
	rs10778517	12	106947886	12q23.3	T	G	0.5648	0.3352	0.0538	4.46e-10	++	RP11-412D9.4/TMEM263	6143/7958 bases	unknown	3.977	3a	5	15	novel
	rs62078811	17	55031815	17q22	A	G	0.2183	-0.3693	0.0647	1.158e-08	--	STXBP4	0	intron variant	0.67	7	4	15	yes
Hannum-EAA	rs1005277	10	37929331	10p11.21	A	C	0.3012	0.5328	0.0697	2.173e-14	++	ZNF25	20241 bases	unknown	1.472	7	5	15	yes
Chromosome and position (in Mb) denote the location of the index SNP, and are given with regards to the GRCh38 assembly.
A1 and A2 refer to the reference allele and non-reference allele for the index SNP, respectively.
Freq (reference allele frequency), Beta (effect size), and SE (standard error of effect size) columns pertain to the reference allele, A1.
The direction of effect of the index SNP in GS:SFHS and the Lu study are shown in the Direction column.
Nearest gene to the index SNP was ascertained via the UCSC genome browser; those genes which are within +/- 10 kb of a listed SNP are highlighted in blue.
The distance from gene is 0 where the index SNP is located within the gene.
The CADD score was computed in FUMA, based on 63 annotations. A higher score indicates a more deleterious SNP, with a threshold of 12.37 suggested by Kicher et al. (2014) for a SNP to be considered deleterious.
RDB is the RegulomeDB score, a categorical score from 1a to 7 representing regulatory functionality of SNPs based on eQTLs and chromatin marks. 1a is the highest score, indicating that the SNP has the most biological evidence to be a regulatory element.
The chromatin state represents accessibility of genomic regions (every 200bp) with 15 categorical states predicted by ChromHMM based on 5 chromatin marks for 127 epigenomes.
SNP functions are taken from the UCSC genome browser, CADD score, RDB score, minChrState and common ChrState were output from FUMA.
Variants were considered novel if they have not been reported within +/- 500 Kb of a significant variant within any previous study of EAA.
