# Supplementary material for: A meta-analysis of genome-wide association studies of epigenetic age acceleration
Source: PLoS Genet. 2019 Nov 18;15(11):e1008104. doi: 10.1371/journal.pgen.1008104 (PMC6886870; doi:10.1371/journal.pgen.1008104)
Supplement: S6 Table — (XLSX) [file pgen.1008104.s007.xlsx]

## Sheet: S6 Table
S6 Table: Independent variants with a P-value < 5 x 10-8 for association with Horvath-EAA/Hannum-EAA in the meta-analysis, and their corresponding effect size and significance in the Generation Scotland and Lu samples.
							GS			Lu			Meta-analysis
Phenotype	SNP	Chr	Position	A1	A2	Freq	Effect	SE	P-value	Effect	SE	P-value	Effect	SE	P-value	Direction
Horvath-EAA	rs1011267	1	169677720	A	G	0.5033	-0.39529	0.0776065	3.51494e-07	-0.2622	0.0757	0.0005334	-0.3271	0.0542	1.579e-09	--
	rs79070372	3	128510481	A	G	0.1109	0.683852	0.125396	4.93824e-08	0.3404	0.1206	0.004761	0.5054	0.0869	6.074e-09	++
	rs388649	3	138777967	A	T	0.4949	-0.389792	0.0769038	4.00831e-07	-0.2857	0.0777	0.0002341	-0.3383	0.0547	6.054e-10	--
	rs6440667	3	150287063	C	G	0.1607	0.44555	0.106208	2.72803e-05	0.4337	0.1055	3.958e-05	0.4396	0.0748	4.28e-09	++
	rs2736099	5	1287225	A	G	0.3668	0.171539	0.0802363	0.0325234	0.6428	0.093	4.666e-12	0.3726	0.0608	8.58e-10	++
	rs7744541	6	18104469	A	T	0.4184	0.337089	0.0795833	2.27862e-05	0.5333	0.0767	3.508e-12	0.4388	0.0552	1.93e-15	++
	rs76244256	6	18140332	T	C	0.0457	-0.955705	0.173583	3.67591e-08	-1.7914	0.1875	1.267e-21	-1.3414	0.1274	6.231e-26	--
	rs4712953	6	25671618	A	T	0.7245	0.207492	0.0867943	0.01682	0.4636	0.0797	6.13e-09	0.3464	0.0587	3.604e-09	++
	rs10778517	12	106947886	T	G	0.5648	0.342675	0.0791839	1.50756e-05	0.3289	0.0732	7.079e-06	0.3352	0.0538	4.46e-10	++
	rs62078811	17	55031815	A	G	0.2183	-0.316819	0.0968806	0.00107473	-0.4117	0.087	2.208e-06	-0.3693	0.0647	1.158e-08	--
Hannum-EAA	rs1005277	10	37929331	A	C	0.3012	0.347488	0.0925978	0.000174965	0.7756	0.106	2.577e-13	0.5328	0.0697	2.173e-14	++
Chromosome and position (in Mb) denote the location of the index SNP, and are given with regards to the GRCh38 assembly.
A1 and A2 refer to the reference allele and non-reference allele for the index SNP, respectively.
Freq (reference allele frequency), Effect (effect size), and SE (standard error of effect size) columns pertain to the reference allele, A1.
The direction of effect of the index SNP in GS:SFHS and the Lu study are shown in the Direction column.
Genome-wide significant associations (P < 5 x 10-8) are highlighted in bold.
