# Supplementary material for: A meta-analysis of genome-wide association studies of epigenetic age acceleration
Source: PLoS Genet. 2019 Nov 18;15(11):e1008104. doi: 10.1371/journal.pgen.1008104 (PMC6886870; doi:10.1371/journal.pgen.1008104)
Supplement: S7 Table — (XLSX) [file pgen.1008104.s008.xlsx]

## Sheet: S7 Table
S7 Table: Summary of the independent variants significantly associated with either Horvath-EAA or Hannum-EAA, and their association with both epigenetic age acceleration measures.
SNP	Chr	bp	A1	A2	Beta_Horvath-EAA	SE_Horvath-EAA	P_Horvath-EAA	Direction_Horvath-EAA	Beta_Hannum-EAA	SE_Hannum-EAA	P_Hannum-EAA	Direction_Hannum-EAA
rs1011267	1	169677720	A	G	-0.3271	0.0542	1.579e-09	--	-0.0207	0.0643	0.748	--
rs79070372	3	128510481	A	G	0.5054	0.0869	6.074e-09	++	0.325	0.103	0.001598	++
rs388649	3	138777967	A	T	-0.3383	0.0547	6.054e-10	--	-0.2565	0.0644	6.903e-05	--
rs6440667	3	150287063	C	G	0.4396	0.0748	4.28e-09	++	0.165	0.0886	0.06255	++
rs2736099	5	1287225	A	G	0.3726	0.0608	8.58e-10	++	0.0797	0.0748	0.2865	++
rs7744541	6	18104469	A	T	0.4388	0.0552	1.93e-15	++	0.1627	0.0651	0.0124	++
rs76244256	6	18140332	T	C	-1.3414	0.1274	6.231e-26	--	-0.1802	0.1497	0.2286	+-
rs4712953	6	25671618	A	T	0.3464	0.0587	3.604e-09	++	0.1608	0.0699	0.02147	++
rs10778517	12	106947886	T	G	0.3352	0.0538	4.46e-10	++	-0.0385	0.0639	0.5471	--
rs62078811	17	55031815	A	G	-0.3693	0.0647	1.158e-08	--	-0.2377	0.0771	0.002041	--
rs1005277	10	37929331	A	C	0.1497	0.059	0.01113	++	0.5328	0.0697	2.173e-14	++
P values < 5 x 10-8 are highlighted in red, and those between 0.05 and 5 x 10-8 in blue
Chromosome and position (in Mb) are given with regards to the GRCh38 assembly.
A1 and A2 refer to the reference allele and non-reference allele for the index SNP, respectively.
Beta (effect size), and SE (standard error of effect size) columns pertain to the reference allele, A1.
The direction of effect of the index SNP in GS and Lu_meta are shown in the Direction columns.
