# Supplementary material for: A meta-analysis of genome-wide association studies of epigenetic age acceleration
Source: PLoS Genet. 2019 Nov 18;15(11):e1008104. doi: 10.1371/journal.pgen.1008104 (PMC6886870; doi:10.1371/journal.pgen.1008104)
Supplement: S8 Table — (XLSX) [file pgen.1008104.s009.xlsx]

## Sheet: S8 Table
S8 Table: Horvath-EAA-associated SNPs which act as methylation quantitative trait loci for CpGs included in the Horvath or Hannum epigenetic clocks
SNP	SNP position	A1	A2	CpG	CpG position	Clock	Timepoint	beta	t.stat	Effect.Size	p.value	Cis/Trans
rs10778517	12: 107341664	G	T	cg26297688	12: 107349093	Horvath	Adolescence	-0.47871	-12.0432	0.00447	6.5e-31	Cis
							Birth	-0.36124	-8.59233	0.00366	4.72e-17	Cis
							Childhood	-0.40083	-10.0149	0.00351	2.28e-22	Cis
							Middle Age	-0.46197	-10.2622	0.00649	3.42e-23	Cis
							Pregnancy	-0.51134	-12.8302	0.00623	2.95e-34	Cis
rs76244256	6: 18140563	T	C	cg22736354	6: 18122719	Horvath and Hannum	Adolescence	-0.53777	-5.55472	0.01289	3.74e-08	Cis
							Childhood	-0.68673	-7.12271	0.00424	2.29e-12	Cis
							Middle Age	-1.02426	-9.41359	0.01645	5.93e-20	Cis
							Pregnancy	-0.84402	-8.1877	0.01289	1.12e-15	Cis
rs7744541	6: 18104700	A	T	cg22736354	6: 18122719	Horvath and Hannum	Adolescence	0.32049	8.3422	0.00477	3e-16	Cis
							Childhood	0.35651	9.15129	0.0035	4.26e-19	Cis
							Middle Age	0.37135	8.17883	0.00517	1.25e-15	Cis
							Pregnancy	0.23084	5.40842	0.00228	8.52e-08	Cis
rs1011267	1: 169646861	G	A	cg01459453	1: 169599212	Horvath	Adolescence	-0.71831	-20.7227	0.06483	2.74e-77	Cis
							Birth	-0.67564	-18.7474	0.04117	7.15e-65	Cis
							Childhood	-0.79715	-23.4037	0.05043	1.81e-93	Cis
							Middle Age	-0.48717	-14.094	0.06551	3.92e-40	Cis
							Pregnancy	0.62488	17.684	0.07924	6.73e-59	Cis
This data was obtained via the mQTL database (http://www.mqtldb.org/)
Positions (Chr:bp) are given with regards to the hg19 assembly.
A1 and A2 refer to the effect allele and non-effect allele for the index SNP, respectively.
Clock refers to which epigenetic clock (Horvath, Hannum, or both) the CpG is included in.
Timepoint refers to the point in the life course at which DNA methylation levels were assessed in the ARIES dataset: at birth (cord blood), childhood, adolescence, during pregnancy, and in middle age.
beta refers to regression coefficients where the dependent variable (methylation) was residuals after rank-normalisation to remove outliers and regression on all covariates plus bisulphite-convertedDNA (BCD) plate batch to remove potential batch effects (with missing values set to probe mean).
t.stat is the t-statistic – the default output of matrix eQTL (beta/standard error)
p.value is the raw P-value with no correction for multiple testing.
Effect.size is a more biologically interpretable alternative to the regression coefficients (which are on rank-normalised scale). Briefly, this is the effect sizes as difference in median proportion methylated between homozygote groups.
Cis/Trans refers to whether the mQTL is cis-acting or trans-acting.
Please refer to the original publication for further details: Gaunt et al., 2016 Systematic identification of genetic influences on methylation across the human life course. Genome Biology 2016 17:61. DOI: 10.1186/s13059-016-0926-z
