# Supplementary material for: A meta-analysis of genome-wide association studies of epigenetic age acceleration
Source: PLoS Genet. 2019 Nov 18;15(11):e1008104. doi: 10.1371/journal.pgen.1008104 (PMC6886870; doi:10.1371/journal.pgen.1008104)
Supplement: S9 Table — (XLSX) [file pgen.1008104.s010.xlsx]

## Sheet: S9 Table
S9 Table: Summary of Horvath-EAA and Hannum-EAA associated SNPs which act as methylation QTL for CpGs in the mQTL database
EAA phenotype	SNP	SNP position	CpG	Cis/Trans	Included in epigenetic clock?
Horvath-EAA	rs1011267	1:169646861	cg01459453	cis	Horvath clock
			cg01796902	trans	no
	rs10778517	12:107341664	cg26853126	cis	no
			cg07730007	cis	no
			cg08817693	cis	no
			cg10082647	cis	no
			cg13071569	cis	no
			cg13944111	cis	no
			cg14573817	cis	no
			cg15890332	cis	no
			cg26297688	cis	Horvath clock
			cg26853126	cis	no
	rs2736099	5:1287340	cg02153334	cis	no
			cg05068597	cis	no
	rs388649	3:138496809	cg01905210	cis	no
			cg00492055	cis	no
			cg01905210	cis	no
			cg02712878	cis	no
			cg04687517	cis	no
			cg05131382	cis	no
			cg06309968	cis	no
			cg09373597	cis	no
			cg13538845	cis	no
			cg15095727	cis	no
			cg17462391	cis	no
			cg21513826	cis	no
			cg22175303	cis	no
			cg24334259	cis	no
			cg24851181	cis	no
			cg25509697	cis	no
	rs4712953	6:25671846	cg21367769	cis	no
	rs62078811	17:53109176	cg14748380	trans	no
			cg00709966	trans	no
			cg00788815	trans	no
			cg01528349	trans	no
			cg01644611	trans	no
			cg02063817	trans	no
			cg02634341	trans	no
			cg03325667	trans	no
			cg03460315	trans	no
			cg04219321	cis	no
			cg04322572	trans	no
			cg05358814	cis	no
			cg07016556	trans	no
			cg07318204	trans	no
			cg07465627	cis	no
			cg07747220	trans	no
			cg08539737	trans	no
			cg09520904	trans	no
			cg10218876	trans	no
			cg11085581	trans	no
			cg13725599	trans	no
			cg14207833	trans	no
			cg14748380	trans	no
			cg15022308	trans	no
			cg15892664	cis	no
			cg15903213	trans	no
			cg17158913	trans	no
			cg18750087	trans	no
			cg18943957	cis	no
			cg19592472	trans	no
			cg20640281	cis	no
			cg21363811	trans	no
			cg24460126	trans	no
			cg24518098	trans	no
			cg24699670	trans	no
			cg26267561	trans	no
	rs76244256	6:18140563	cg06646708	cis	no
			cg00772000	cis	no
			cg05849324	cis	no
			cg06646708	cis	no
			cg16879574	cis	no
			cg18068140	cis	no
			cg22736354	cis	Horvath and Hannum clocks
	rs7744541	6:18104700	cg05849324	cis	no
			cg18068140	cis	no
			cg22736354	cis	Horvath and Hannum clocks
	rs79070372	3:128229324	cg15038286	cis	no
			cg04535236	cis	no
			cg06705862	cis	no
			cg15038286	cis	no
Hannum-EAA	rs1005277	10:38218259	cg00409905	cis	no
			cg00521048	trans	no
			cg00637047	cis	no
			cg00803827	trans	no
			cg01063088	trans	no
			cg01217720	trans	no
			cg01485177	trans	no
			cg02535924	cis	no
			cg04469686	trans	no
			cg05823605	trans	no
			cg06457011	trans	no
			cg06833823	trans	no
			cg12163508	cis	no
			cg13443592	trans	no
			cg13531842	cis	no
			cg14646974	cis	no
			cg16449687	trans	no
			cg16633951	trans	no
			cg17219203	cis	no
			cg17830980	trans	no
			cg18107078	trans	no
			cg18147208	trans	no
			cg18963800	cis	no
			cg19639831	trans	no
			cg20499290	cis	no
			cg23026554	trans	no
			cg23533926	trans	no
			cg24399337	trans	no
			cg24527560	trans	no
			cg24598948	trans	no
			cg24714864	trans	no
			cg25373794	trans	no
			cg25427524	cis	no
			cg25951256	cis	no
			cg26666804	trans	no
			cg27119456	trans	no
			cg27175024	trans	no
			cg27523141	trans	no
This data was obtained via the mQTL database (http://www.mqtldb.org/)
Positions (Chr:bp) are given with regards to the hg19 assembly.
Cis/Trans refers to whether the mQTL is cis-acting or trans-acting.
Included in epigenetic clock? Refers to whether the CpG site is included in the Horvath or Hannum (or both) epigenetic clocks.
Please refer to the original publication for further details: Gaunt et al., 2016 Systematic identification of genetic influences on methylation across the human life course. Genome Biology 2016 17:61. DOI: 10.1186/s13059-016-0926-z
