# Supplementary material for: A meta-analysis of genome-wide association studies of epigenetic age acceleration
Source: PLoS Genet. 2019 Nov 18;15(11):e1008104. doi: 10.1371/journal.pgen.1008104 (PMC6886870; doi:10.1371/journal.pgen.1008104)
Supplement: S10 Table — (XLSX) [file pgen.1008104.s011.xlsx]

## Sheet: S10 Table
S10 Table: Functional annotation of all SNPs in LD (r2 >= 0.6) with FUMA-identified independent significant SNPs for Horvath-EAA
Independent significant SNPs (IndSigSNP) were selected based on their having a genome-wide significant P-value (P < 5 x 10-8) and being independent from each other (r2 < 0.6) within a 250kb window.
Chromosome (Chr) and position (bp, in Mb) are given with regards to the hg19 assembly.
A1 and A2 refer to the reference allele and non-reference allele for the SNP, respectively. Beta and se columns pertain to A1.
MAF is the minor allele frequency computed based on 1000G.
r2 is the maximum r2 of the given SNP with one of the independent significant SNPs.
nearestGene was determined by FUMA based on ANNOVAR annotations, and distance denotes the distance in base pairs from the given SNP to this gene.
Function is the functional consequence of the SNP on the gene obtained from ANNOVAR.
The CADD score was computed in FUMA, based on 63 annotations. A higher score indicates a more deleterious SNP, with a threshold of 12.37 suggested by Kicher et al. (2014) for a SNP to be considered deleterious.
RDB is the RegulomeDB score, a categorical score from 1a to 7 representing regulatory functionality of SNPs based on eQTLs and chromatin marks. 1a is the highest score, indicating that the SNP has the most biological evidence to be a regulatory element.
The chromatin state represents accessibility of genomic regions (every 200bp) with 15 categorical states predicted by ChromHMM based on 5 chromatin marks for 127 epigenomes.
minChrState and commonChrState are the minimum and most common 15-core chromatin state across 127 tissue/cell types.
SNP	Chr	bp	A1	A2	MAF	P-value	beta	se	r2	IndSigSNP	GenomicLocus	nearestGene	distance	function	CADD	RDB	minChrState	commonChrState
rs3917698	1	169588117	A	G	0.4374	7.36e-08	0.2925	0.0543	0.719983	rs1011267	1	SELP	0	intronic	1.024	NA	5	15
rs10800459	1	169590298	T	C	0.4901	2.221e-09	0.3203	0.0536	0.882545	rs1011267	1	SELP	0	intronic	5.452	5	5	15
rs3917688	1	169591080	T	C	0.4911	2.742e-09	0.3184	0.0535	0.885764	rs1011267	1	SELP	0	intronic	0.41	NA	5	15
rs3917683	1	169591373	T	C	0.4374	1.052e-07	-0.2886	0.0543	0.719983	rs1011267	1	SELP	0	intronic	1.323	NA	5	15
rs3917679	1	169591853	T	C	0.4911	2.719e-09	0.3182	0.0535	0.885764	rs1011267	1	SELP	0	intronic	1.012	NA	5	15
rs3917672	1	169592981	A	G	0.4901	4.855e-09	-0.313	0.0535	0.882545	rs1011267	1	SELP	0	intronic	1.682	NA	5	15
rs2236867	1	169592987	A	C	0.4364	1.391e-07	-0.2857	0.0542	0.71802	rs1011267	1	SELP	0	intronic	5.265	NA	5	15
rs2236866	1	169596313	A	T	0.4374	1.497e-07	-0.2852	0.0543	0.70815	rs1011267	1	SELP	0	intronic	1.615	6	5	15
rs764199	1	169597238	A	T	0.4364	1.062e-07	0.2881	0.0542	0.71802	rs1011267	1	SELP	0	intronic	10.34	7	5	15
rs732314	1	169599254	T	C	0.4891	4.527e-09	-0.313	0.0534	0.879362	rs1011267	1	SELP	0	intronic	3.68	NA	2	15
rs3917647	1	169601340	A	G	0.4901	4.959e-09	0.3117	0.0533	0.882545	rs1011267	1	SELP	1909	intergenic	1.466	NA	5	15
rs1800807	1	169601435	C	G	0.4374	1.415e-07	-0.2842	0.054	0.719983	rs1011267	1	SELP	2004	intergenic	1.433	7	5	15
rs6666554	1	169602109	A	G	0.4394	1.582e-07	-0.2833	0.054	0.731444	rs1011267	1	SELP	2678	intergenic	5.881	7	5	15
rs2205892	1	169604754	A	G	0.4384	1.583e-07	0.2831	0.054	0.734992	rs1011267	1	SELP	5323	intergenic	6.976	NA	9	9
rs10800460	1	169606008	T	C	0.4384	1.562e-07	-0.2834	0.054	0.729431	rs1011267	1	SELP	6577	intergenic	6.331	6	5	15
rs10753788	1	169606273	A	G	0.4384	1.103e-07	-0.2873	0.0541	0.734992	rs1011267	1	SELP	6842	intergenic	5.242	6	5	15
rs35102866	1	169607233	CA	C	0.4334	NA	NA	NA	0.679415	rs1011267	1	SELP	7802	intergenic	NA	NA	5	15
rs9659257	1	169608068	C	G	0.4384	1.463e-07	-0.2838	0.054	0.734992	rs1011267	1	SELP	8637	intergenic	1.205	7	5	15
rs6427205	1	169611472	T	G	0.4374	1.651e-07	-0.2825	0.054	0.73297	rs1011267	1	SELP	12041	intergenic	1.491	7	5	15
rs10800461	1	169615280	C	A	0.4682	NA	NA	NA	0.739639	rs1011267	1	SELP	15849	intergenic	1.956	6	5	15
rs10800462	1	169616020	A	G	0.4523	1.278e-07	-0.2823	0.0534	0.787236	rs1011267	1	SELP	16589	intergenic	3.888	5	5	15
rs7551819	1	169616709	A	C	0.4523	1.347e-07	-0.282	0.0535	0.787236	rs1011267	1	SELP	17278	intergenic	0.559	7	5	15
rs2142759	1	169618820	A	G	0.4523	1.318e-07	-0.2825	0.0535	0.787236	rs1011267	1	SELP	19389	intergenic	2.365	NA	5	15
rs112027479	1	169621533	TTGTGTGTG	T	0.4672	NA	NA	NA	0.693889	rs1011267	1	SELP	22102	intergenic	1.721	NA	5	15
rs6687517	1	169622061	T	C	0.4751	7.168e-09	-0.3081	0.0532	0.923309	rs1011267	1	SELP	22630	intergenic	0.617	6	5	15
rs10800463	1	169623104	A	G	0.4751	1.026e-08	-0.305	0.0533	0.923309	rs1011267	1	SELP	23673	intergenic	1.101	7	5	15
rs1569473	1	169624026	G	A	0.4543	NA	NA	NA	0.785995	rs1011267	1	SELP	24595	intergenic	2.313	NA	5	15
rs2179188	1	169624177	A	G	0.4742	1.121e-08	-0.3046	0.0533	0.927213	rs1011267	1	SELP	24746	intergenic	2.041	NA	5	15
rs10919209	1	169626645	G	T	0.4742	NA	NA	NA	0.927213	rs1011267	1	SELP	27214	intergenic	2.296	6	5	15
rs10919210	1	169628815	T	C	0.4533	1.312e-07	-0.2837	0.0538	0.789516	rs1011267	1	SELP	29384	intergenic	4.84	7	5	15
rs11484813	1	169628961	T	C	0.4742	1.18e-08	0.3053	0.0535	0.927213	rs1011267	1	SELP	29530	intergenic	6.204	7	5	15
rs11487550	1	169629159	A	C	0.4742	1.605e-08	-0.3032	0.0537	0.927213	rs1011267	1	SELP	29728	intergenic	0.224	7	5	15
rs2420379	1	169630364	A	G	0.4533	1.245e-07	-0.2864	0.0542	0.789516	rs1011267	1	SELP	30933	intergenic	1.708	5	5	15
rs10919211	1	169630625	A	G	0.4742	NA	NA	NA	0.927213	rs1011267	1	SELP	31194	intergenic	1.022	5	5	15
rs10919212	1	169630932	A	G	0.4533	NA	NA	NA	0.789516	rs1011267	1	SELP	31501	intergenic	0.58	7	5	15
rs10919215	1	169631643	T	C	0.4742	9.134e-09	0.3095	0.0539	0.927213	rs1011267	1	SELP	32212	intergenic	5.302	7	1	15
rs4450069	1	169632269	A	T	0.4533	NA	NA	NA	0.789516	rs1011267	1	SELP	32838	intergenic	0.113	5	1	15
rs4508079	1	169632810	G	A	0.4742	NA	NA	NA	0.927213	rs1011267	1	SELP	33379	intergenic	2.055	6	5	15
rs7530405	1	169632967	A	G	0.4533	1.119e-07	-0.2877	0.0542	0.789516	rs1011267	1	SELP	33536	intergenic	1.14	6	5	15
rs7552947	1	169633041	T	C	0.4742	7.893e-09	0.3132	0.0543	0.927213	rs1011267	1	SELP	33610	intergenic	0.853	7	5	15
rs10753791	1	169633844	A	G	0.4533	6.996e-08	-0.2919	0.0541	0.789516	rs1011267	1	SELP	34413	intergenic	1.247	6	5	15
rs10919216	1	169633945	T	C	0.4324	1.645e-06	-0.2593	0.0541	0.771918	rs1011267	1	SELP	34514	intergenic	0.92	7	5	15
rs12138071	1	169634497	A	G	0.4533	7.639e-08	-0.2914	0.0542	0.789516	rs1011267	1	SELP	35066	intergenic	1.84	7	5	15
rs7517544	1	169636237	T	C	0.4742	4.887e-09	0.3158	0.054	0.927213	rs1011267	1	SELP	36806	intergenic	1.603	5	1	15
rs7520518	1	169636668	A	G	0.4533	7.681e-08	0.2916	0.0543	0.789516	rs1011267	1	SELP	37237	intergenic	1.382	4	1	15
rs12116948	1	169637325	T	C	0.4334	1.484e-06	0.2608	0.0542	0.768115	rs1011267	1	SELP	37894	intergenic	2.602	5	2	15
rs7415448	1	169638359	T	C	0.4533	NA	NA	NA	0.789516	rs1011267	1	SELP	38928	intergenic	1.209	7	5	15
rs12086410	1	169638398	C	T	0.4742	NA	NA	NA	0.927213	rs1011267	1	SELP	38967	intergenic	1.033	7	5	15
rs7413295	1	169638434	T	G	0.4742	NA	NA	NA	0.927213	rs1011267	1	SELP	39003	intergenic	0.496	7	5	15
rs12086443	1	169638470	C	T	0.4742	NA	NA	NA	0.927213	rs1011267	1	SELP	39039	intergenic	1.701	7	5	15
rs7513508	1	169640000	A	G	0.4742	6.275e-09	0.3138	0.054	0.927213	rs1011267	1	SELL	19808	intergenic	1.566	5	5	15
rs11322364	1	169640036	GT	G	0.4563	NA	NA	NA	0.777299	rs1011267	1	SELL	19771	intergenic	1.159	NA	2	15
rs1963141	1	169641731	A	G	0.4761	3.259e-09	-0.3195	0.054	0.933997	rs1011267	1	SELL	18077	intergenic	2.002	7	5	15
rs7544874	1	169642449	A	G	0.4761	3.258e-09	-0.3197	0.054	0.933997	rs1011267	1	SELL	17359	intergenic	2.756	7	5	15
rs11407937	1	169642535	CA	C	0.4751	NA	NA	NA	0.923117	rs1011267	1	SELL	17273	intergenic	7.556	NA	5	15
rs7537814	1	169643704	A	T	0.4771	2.558e-09	0.3223	0.0541	0.930065	rs1011267	1	SELL	16104	intergenic	3.428	7	5	15
rs7525857	1	169643708	T	C	0.4771	2.696e-09	0.3216	0.0541	0.930065	rs1011267	1	SELL	16100	intergenic	0.784	7	5	15
rs2179171	1	169644470	T	G	0.4761	2.625e-09	0.3218	0.0541	0.933997	rs1011267	1	SELL	15338	intergenic	0.215	6	5	15
rs6690763	1	169645454	A	T	0.4761	2.783e-09	0.3215	0.0541	0.933997	rs1011267	1	SELL	14354	intergenic	6.767	4	2	15
rs6678930	1	169646164	C	G	0.4761	2.523e-09	0.3227	0.0541	0.933997	rs1011267	1	SELL	13644	intergenic	0.522	6	5	15
rs1011267	1	169646861	A	G	0.494	1.579e-09	-0.3271	0.0542	1	rs1011267	1	SELL	12947	intergenic	11.33	NA	5	15
rs146394434	3	128221120	C	CTT	0.1223	NA	NA	NA	0.935354	rs79070372	2	ENSG00000244300	0	ncRNA_exonic	3.992	NA	5	14
rs7628169	3	128222777	T	C	0.1223	NA	NA	NA	0.935354	rs79070372	2	ENSG00000244300	1586	intergenic	6.049	5	5	14
rs58951374	3	128228537	A	G	0.1243	6.298e-09	0.4983	0.0858	0.93603	rs79070372	2	ENSG00000244300	7346	intergenic	8.042	6	5	14
rs79070372	3	128229324	A	G	0.1193	6.074e-09	0.5054	0.0869	1	rs79070372	2	ENSG00000244300	8133	intergenic	1.103	5	5	14
rs111646902	3	128230014	TA	T	0.1252	NA	NA	NA	0.945508	rs79070372	2	ENSG00000244300	8823	intergenic	8.887	NA	5	14
rs139679538	3	128235283	A	AAC	0.1252	NA	NA	NA	0.945508	rs79070372	2	ENSG00000244300	14092	intergenic	1.23	NA	5	14
rs10934858	3	128236819	A	G	0.1262	3.037e-08	0.4694	0.0847	0.936878	rs79070372	2	ENSG00000244300	15628	intergenic	0.724	5	5	14
rs7614922	3	128238222	C	G	0.1581	1.506e-05	0.3298	0.0762	0.706278	rs79070372	2	ENSG00000244300	17031	intergenic	5.362	5	5	14
rs10595490	3	128238329	C	CTG	0.1282	NA	NA	NA	0.903542	rs79070372	2	ENSG00000244300	17138	intergenic	2.693	NA	5	14
rs7615086	3	128238423	C	G	0.1282	4.667e-08	0.4602	0.0842	0.903542	rs79070372	2	ENSG00000244300	17232	intergenic	0.418	5	5	14
rs548023992	3	128240050	G	GA	0.1272	NA	NA	NA	0.911708	rs79070372	2	TMED10P2	16812	intergenic	0.251	NA	5	14
rs9820314	3	128240292	T	C	0.1272	6.539e-08	0.4545	0.0841	0.911708	rs79070372	2	TMED10P2	16571	intergenic	1.16	6	5	14
rs9820466	3	128240369	T	C	0.1252	5.075e-08	0.4605	0.0845	0.945508	rs79070372	2	TMED10P2	16494	intergenic	1.716	6	5	14
rs75616080	3	128240488	A	G	0.1282	6.003e-08	-0.4558	0.0841	0.903542	rs79070372	2	TMED10P2	16375	intergenic	5.566	7	5	14
rs7619031	3	128240986	T	C	0.1272	5.021e-08	-0.4584	0.0841	0.911708	rs79070372	2	TMED10P2	15877	intergenic	3.028	5	5	14
rs7629415	3	128241100	A	C	0.1272	5.094e-08	-0.4581	0.0841	0.911708	rs79070372	2	TMED10P2	15763	intergenic	0.153	5	5	14
rs7621806	3	128241596	T	C	0.1282	4.68e-08	-0.4605	0.0843	0.903542	rs79070372	2	TMED10P2	15267	intergenic	1.369	6	5	14
rs9831089	3	128242205	A	G	0.1183	3.852e-07	0.433	0.0853	0.789773	rs79070372	2	TMED10P2	14658	intergenic	3.237	5	5	14
rs9835810	3	128242963	C	G	0.1163	4.32e-07	-0.431	0.0853	0.806511	rs79070372	2	TMED10P2	13900	intergenic	0.185	5	6	14
rs9835960	3	128243064	C	G	0.1163	4.485e-07	-0.4301	0.0852	0.806511	rs79070372	2	TMED10P2	13799	intergenic	1.496	5	6	14
rs9873739	3	128243245	A	G	0.1163	4.561e-07	-0.4299	0.0852	0.806511	rs79070372	2	TMED10P2	13618	intergenic	1.813	4	6	14
rs7628610	3	128244213	T	C	0.1163	3.384e-07	-0.4341	0.0851	0.806511	rs79070372	2	TMED10P2	12650	intergenic	1.437	5	5	14
rs7641386	3	128244662	A	G	0.1163	3.099e-07	-0.4355	0.0851	0.806511	rs79070372	2	TMED10P2	12201	intergenic	1.519	5	5	14
rs1672936	3	138340590	A	G	0.4682	6.098e-07	0.2673	0.0536	0.603103	rs388649	3	FAIM	0	intronic	15.68	NA	5	15
rs1672933	3	138341873	C	T	0.4702	NA	NA	NA	0.601031	rs388649	3	FAIM	0	intronic	3.114	6	5	15
rs537894	3	138348595	A	G	0.4602	1.622e-07	-0.2847	0.0544	0.665921	rs388649	3	FAIM	0	intronic	4.72	NA	4	5
rs600590	3	138349407	T	C	0.4612	3.007e-07	0.2747	0.0536	0.76688	rs388649	3	FAIM	0	intronic	0.554	NA	4	5
rs11341345	3	138353555	AC	A	0.4871	NA	NA	NA	0.901785	rs388649	3	FAIM	1337	intergenic	3.417	NA	4	5
rs361057	3	138355606	T	C	0.4841	1.095e-08	0.305	0.0534	0.914257	rs388649	3	FAIM	3388	intergenic	5.634	6	5	15
rs2607796	3	138356417	A	G	0.4791	1.062e-08	-0.3053	0.0534	0.898052	rs388649	3	FAIM	4199	intergenic	14.79	NA	5	15
rs13433948	3	138358240	T	C	0.4801	1.814e-08	0.3003	0.0534	0.901094	rs388649	3	ENSG00000174715	4476	intergenic	3.972	6	5	15
rs10540772	3	138359303	ATT	A	0.4791	NA	NA	NA	0.898052	rs388649	3	ENSG00000174715	3411	intergenic	1.785	NA	5	15
rs34454783	3	138360233	CT	C	0.4761	NA	NA	NA	0.840287	rs388649	3	ENSG00000174715	2482	intergenic	4.289	NA	5	15
rs145433014	3	138360907	CAT	C	0.4225	NA	NA	NA	0.74669	rs388649	3	ENSG00000174715	1809	intergenic	NA	NA	5	15
rs550768	3	138361025	T	G	0.4801	2.571e-08	-0.2969	0.0533	0.900718	rs388649	3	ENSG00000174715	1691	intergenic	7.556	5	5	15
rs773184	3	138362294	C	G	0.4811	1.344e-08	-0.3027	0.0533	0.904171	rs388649	3	ENSG00000174715	0	downstream	10.32	7	5	9
rs618457	3	138364324	T	C	0.4801	1.117e-08	-0.3046	0.0533	0.901094	rs388649	3	ENSG00000174715	0	upstream	3.331	6	5	9
rs621204	3	138364903	A	G	0.4841	1.143e-08	-0.3043	0.0533	0.914257	rs388649	3	ENSG00000174715	1367	intergenic	1.502	6	5	9
rs1068685	3	138365552	A	C	0.4791	8.492e-09	-0.3068	0.0533	0.898052	rs388649	3	ENSG00000174715	2016	intergenic	2.428	3a	5	9
rs58569442	3	138365594	C	CT	0.4901	NA	NA	NA	0.874467	rs388649	3	ENSG00000174715	2058	intergenic	7.17	NA	5	9
rs1068104	3	138365824	G	A	0.4801	NA	NA	NA	0.901094	rs388649	3	ENSG00000174715	2288	intergenic	0.858	6	5	9
rs1066197	3	138366331	A	T	0.4801	NA	NA	NA	0.901094	rs388649	3	ENSG00000174715	2795	intergenic	0.222	7	5	9
rs200332249	3	138366920	C	CTA	0.4861	NA	NA	NA	0.913272	rs388649	3	ENSG00000174715	3384	intergenic	0.716	NA	5	5
rs470359	3	138368962	A	T	0.4801	1.487e-08	-0.3013	0.0532	0.901094	rs388649	3	PIK3CB	3898	intergenic	5.742	7	4	4
rs520904	3	138369281	C	T	0.4841	NA	NA	NA	0.914257	rs388649	3	PIK3CB	3579	intergenic	3.558	NA	4	4
rs56007237	3	138369289	GA	G	0.4861	NA	NA	NA	0.789893	rs388649	3	PIK3CB	3571	intergenic	NA	NA	4	4
rs56370855	3	138370286	G	GA	0.4901	NA	NA	NA	0.859963	rs388649	3	PIK3CB	2574	intergenic	NA	NA	4	5
rs34845239	3	138370657	GA	G	0.494	NA	NA	NA	0.813246	rs388649	3	PIK3CB	2203	intergenic	12.85	NA	4	5
rs13069296	3	138370829	T	C	0.4801	1.428e-08	-0.3016	0.0532	0.901094	rs388649	3	PIK3CB	2031	intergenic	6.878	6	4	5
rs624099	3	138371699	T	C	0.4841	1.085e-08	-0.3044	0.0532	0.914257	rs388649	3	PIK3CB	1161	intergenic	2.885	7	4	5
rs635592	3	138372052	A	G	0.4791	NA	NA	NA	0.898052	rs388649	3	PIK3CB	0	downstream	10.96	6	4	5
rs361089	3	138376323	T	C	0.4841	1.098e-08	0.304	0.0532	0.914257	rs388649	3	PIK3CB	0	intronic	3.413	NA	4	4
rs2595928	3	138378354	A	G	0.4801	8.486e-09	0.3071	0.0533	0.901094	rs388649	3	PIK3CB	0	intronic	0.741	7	4	5
rs773045	3	138378522	T	C	0.4851	8.786e-09	-0.3058	0.0532	0.917433	rs388649	3	PIK3CB	0	intronic	4.135	7	4	5
rs1673597	3	138378603	A	G	0.4801	7.551e-09	0.3075	0.0532	0.901094	rs388649	3	PIK3CB	0	intronic	0.685	NA	4	5
rs603723	3	138378970	C	G	0.4821	1.102e-08	-0.3038	0.0532	0.907284	rs388649	3	PIK3CB	0	intronic	NA	6	4	5
rs559160	3	138380069	A	G	0.4851	8.633e-09	0.306	0.0532	0.917433	rs388649	3	PIK3CB	0	intronic	2.64	5	4	5
rs699151	3	138381102	G	C	0.4781	NA	NA	NA	0.894624	rs388649	3	PIK3CB	0	intronic	NA	6	4	5
rs361086	3	138381865	T	C	0.4811	NA	NA	NA	0.904171	rs388649	3	PIK3CB	0	intronic	6.479	6	4	5
rs361087	3	138383144	A	C	0.4453	1.956e-07	0.2845	0.0547	0.791247	rs388649	3	PIK3CB	0	intronic	2.804	7	4	4
rs361088	3	138383201	A	C	0.4811	5.449e-09	-0.3107	0.0533	0.897276	rs388649	3	PIK3CB	0	intronic	2.991	7	4	4
rs9878820	3	138385415	T	C	0.4314	4.575e-09	-0.3118	0.0532	0.786956	rs388649	3	PIK3CB	0	intronic	2.592	NA	4	5
rs361091	3	138388095	A	C	0.4841	NA	NA	NA	0.914257	rs388649	3	PIK3CB	0	intronic	0.503	7	4	5
rs35291087	3	138388097	T	TA	0.4851	NA	NA	NA	0.917433	rs388649	3	PIK3CB	0	intronic	NA	NA	4	5
rs361093	3	138388247	T	C	0.494	NA	NA	NA	0.851407	rs388649	3	PIK3CB	0	intronic	6.69	6	4	5
rs361094	3	138388575	A	T	0.4801	4.789e-09	-0.3111	0.0531	0.901094	rs388649	3	PIK3CB	0	intronic	6.905	5	4	5
rs361096	3	138392208	T	C	0.4503	2.46e-08	0.2981	0.0535	0.812695	rs388649	3	PIK3CB	0	intronic	1.746	NA	4	5
rs2595932	3	138395584	T	C	0.4523	2.123e-08	0.2994	0.0535	0.818881	rs388649	3	PIK3CB	0	intronic	0.234	NA	4	5
rs33951109	3	138395900	A	ATT	0.4841	NA	NA	NA	0.833014	rs388649	3	PIK3CB	0	intronic	0.265	NA	4	5
rs475254	3	138396466	T	C	0.4851	5.648e-09	-0.3093	0.0531	0.917433	rs388649	3	PIK3CB	0	intronic	2.214	NA	4	5
rs654459	3	138396661	T	C	0.4811	4.185e-08	0.2956	0.0539	0.904171	rs388649	3	PIK3CB	0	intronic	1.832	7	4	5
rs1663556	3	138396850	T	C	0.4811	8.162e-09	0.3058	0.053	0.904171	rs388649	3	PIK3CB	0	intronic	5.27	6	4	5
rs61222749	3	138398778	TA	T	0.4563	NA	NA	NA	0.814777	rs388649	3	PIK3CB	0	intronic	7.366	NA	4	5
rs7615854	3	138399115	A	G	0.4483	2.062e-08	0.3025	0.054	0.80798	rs388649	3	PIK3CB	0	intronic	2.387	7	4	5
rs541131213	3	138399883	T	G	0.499	NA	NA	NA	0.641574	rs388649	3	PIK3CB	0	intronic	0.283	NA	4	5
rs34536076	3	138399893	T	TG	0.499	NA	NA	NA	0.641574	rs388649	3	PIK3CB	0	intronic	0.116	NA	4	5
rs61508609	3	138399894	G	T	0.4483	NA	NA	NA	0.80798	rs388649	3	PIK3CB	0	intronic	0.021	5	4	5
rs574942	3	138399934	C	G	0.4493	2.727e-08	0.2969	0.0534	0.810324	rs388649	3	PIK3CB	0	intronic	1.723	5	4	5
rs589986	3	138400130	T	G	0.4851	4.626e-09	0.3113	0.0531	0.917433	rs388649	3	PIK3CB	0	intronic	0.431	NA	4	5
rs12493155	3	138400332	T	C	0.4314	4.257e-09	-0.312	0.0531	0.786956	rs388649	3	PIK3CB	0	intronic	8.311	5	4	5
rs531577	3	138401299	A	C	0.4533	1.8e-08	0.3009	0.0535	0.8213	rs388649	3	PIK3CB	0	intronic	6.881	NA	4	5
rs361065	3	138401713	T	C	0.4533	1.961e-08	0.3002	0.0535	0.8213	rs388649	3	PIK3CB	0	intronic	2.402	NA	4	5
rs361064	3	138401970	A	G	0.4483	1.544e-08	0.3022	0.0534	0.80798	rs388649	3	PIK3CB	0	intronic	2.428	NA	4	5
rs625468	3	138403390	T	C	0.4851	6.992e-09	-0.3075	0.0531	0.917433	rs388649	3	PIK3CB	0	intronic	6.843	NA	2	5
rs71637085	3	138404262	A	AAGAAAG	0.4881	NA	NA	NA	0.904994	rs388649	3	PIK3CB	0	intronic	0.025	NA	4	5
rs361063	3	138404378	A	C	0.4781	6.12e-09	-0.3089	0.0531	0.894624	rs388649	3	PIK3CB	0	intronic	3.835	NA	4	5
rs524164	3	138405597	A	G	0.4841	7.531e-09	0.3066	0.0531	0.914257	rs388649	3	PIK3CB	0	intronic	6.225	NA	1	5
rs493152	3	138406670	A	C	0.4493	2.852e-08	-0.2962	0.0534	0.810324	rs388649	3	PIK3CB	0	intronic	2.101	NA	4	5
rs1663554	3	138406908	T	G	0.4533	1.995e-08	0.3	0.0535	0.8213	rs388649	3	PIK3CB	0	intronic	NA	7	4	5
rs35977707	3	138410627	A	AT	0.4533	NA	NA	NA	0.8213	rs388649	3	PIK3CB	0	intronic	0.144	NA	4	5
rs361055	3	138411214	A	G	0.4533	1.995e-08	0.3	0.0535	0.8213	rs388649	3	PIK3CB	0	intronic	2.479	5	4	5
rs361056	3	138411636	T	C	0.4483	1.598e-08	-0.3019	0.0534	0.80798	rs388649	3	PIK3CB	0	intronic	4.404	7	4	5
rs9864176	3	138411957	G	C	0.4851	NA	NA	NA	0.917433	rs388649	3	PIK3CB	0	intronic	9.109	6	4	5
rs187245	3	138415072	A	T	0.4533	2.049e-08	-0.2997	0.0535	0.8213	rs388649	3	PIK3CB	0	intronic	6.004	6	4	5
rs361079	3	138415095	C	G	0.4483	1.726e-08	0.3014	0.0535	0.80798	rs388649	3	PIK3CB	0	intronic	1.028	7	4	5
rs361080	3	138417989	A	G	0.4791	5.484e-09	-0.3095	0.0531	0.897654	rs388649	3	PIK3CB	0	intronic	2.41	5	4	5
rs361081	3	138418082	T	C	0.4781	6.452e-09	0.3082	0.0531	0.887822	rs388649	3	PIK3CB	0	intronic	1.233	3a	4	5
rs361082	3	138419647	C	G	0.4801	5.583e-09	0.3093	0.0531	0.901094	rs388649	3	PIK3CB	0	intronic	5.816	7	4	5
rs2348147	3	138420412	A	G	0.4801	1.068e-08	-0.3067	0.0536	0.901094	rs388649	3	PIK3CB	0	intronic	1.943	6	4	5
rs10706809	3	138420946	AT	A	0.4911	NA	NA	NA	0.795572	rs388649	3	PIK3CB	0	intronic	0.013	NA	4	5
rs393853	3	138424016	C	A	0.4533	NA	NA	NA	0.748171	rs388649	3	PIK3CB	0	intronic	1.147	6	4	5
rs12631204	3	138424023	C	A	0.4553	NA	NA	NA	0.754405	rs388649	3	PIK3CB	0	intronic	3.254	6	4	5
rs201997168	3	138424028	C	A	0.4533	NA	NA	NA	0.755816	rs388649	3	PIK3CB	0	intronic	4.982	6	4	5
rs6148090	3	138424032	C	A	0.4533	NA	NA	NA	0.755816	rs388649	3	PIK3CB	0	intronic	2.195	6	4	5
rs439720	3	138424217	T	C	0.4821	8.036e-09	0.306	0.0531	0.907284	rs388649	3	PIK3CB	0	intronic	0.447	6	4	5
rs191713	3	138424857	T	C	0.4801	6.137e-09	-0.3087	0.0531	0.901094	rs388649	3	PIK3CB	0	intronic	3.18	6	4	5
rs361083	3	138425657	T	C	0.4801	5.122e-09	0.3101	0.0531	0.901094	rs388649	3	PIK3CB	0	intronic	12.15	6	4	5
rs361084	3	138426428	T	C	0.4811	NA	NA	NA	0.904171	rs388649	3	PIK3CB	0	intronic	0.699	5	4	5
rs191714	3	138426798	T	C	0.4811	9.075e-09	-0.3047	0.053	0.904171	rs388649	3	PIK3CB	0	intronic	3.283	6	4	5
rs181729	3	138427135	T	C	0.4831	NA	NA	NA	0.903084	rs388649	3	PIK3CB	0	intronic	4.302	7	4	5
rs11308775	3	138427435	CT	C	0.4702	NA	NA	NA	0.829762	rs388649	3	PIK3CB	0	intronic	4.191	NA	4	5
rs4305444	3	138428000	T	G	0.4801	5.47e-09	-0.3093	0.053	0.901094	rs388649	3	PIK3CB	0	intronic	0.42	6	4	5
rs5852920	3	138428170	GA	G	0.4831	NA	NA	NA	0.903084	rs388649	3	PIK3CB	0	intronic	0.109	NA	4	5
rs34985570	3	138428865	CA	C	0.4732	NA	NA	NA	0.853556	rs388649	3	PIK3CB	0	intronic	10.57	NA	4	5
rs55666741	3	138430067	GA	G	0.4811	NA	NA	NA	0.904171	rs388649	3	PIK3CB	0	intronic	0.065	NA	4	5
rs497900	3	138433568	T	C	0.4801	5.897e-09	-0.3084	0.053	0.901094	rs388649	3	PIK3CB	0	intronic	8.417	7	4	5
rs7643722	3	138434193	A	G	0.4851	7.357e-09	0.3066	0.053	0.917433	rs388649	3	PIK3CB	0	intronic	1.346	5	4	5
rs385254	3	138435158	T	C	0.4821	8.459e-09	0.3051	0.053	0.907284	rs388649	3	PIK3CB	0	intronic	3.742	5	4	5
rs28376988	3	138435863	T	C	0.4841	7.713e-09	-0.3061	0.053	0.914257	rs388649	3	PIK3CB	0	intronic	2.503	5	4	5
rs6795203	3	138436068	T	C	0.4801	5.703e-09	0.3089	0.053	0.901094	rs388649	3	PIK3CB	0	intronic	1.046	7	4	5
rs11443923	3	138436374	G	GT	0.4881	NA	NA	NA	0.912361	rs388649	3	PIK3CB	0	intronic	NA	NA	4	5
rs6439817	3	138436597	A	G	0.4851	7.331e-09	0.3068	0.0531	0.917433	rs388649	3	PIK3CB	0	intronic	1.797	5	2	5
rs559451	3	138437063	C	G	0.4801	6.847e-09	-0.3084	0.0532	0.901094	rs388649	3	PIK3CB	0	intronic	0.27	6	4	5
rs546650187	3	138438077	ATTTTTTTTTTTTTT	A	0.4622	NA	NA	NA	0.734019	rs388649	3	PIK3CB	0	intronic	0.134	NA	4	5
rs361060	3	138438892	A	G	0.4811	9.295e-09	-0.3043	0.053	0.904171	rs388649	3	PIK3CB	0	intronic	11.83	NA	4	5
rs361061	3	138439061	T	C	0.4851	7.119e-09	-0.3071	0.0531	0.917433	rs388649	3	PIK3CB	0	intronic	3.222	NA	4	5
rs361062	3	138439926	A	G	0.4851	7.246e-09	0.3069	0.0531	0.917433	rs388649	3	PIK3CB	0	intronic	1.877	NA	4	5
rs244380	3	138441417	T	C	0.4851	7.119e-09	-0.3071	0.0531	0.917433	rs388649	3	PIK3CB	0	intronic	3.023	NA	4	5
rs244381	3	138441921	A	T	0.4811	4.112e-09	0.3128	0.0532	0.904171	rs388649	3	PIK3CB	0	intronic	3.05	6	4	5
rs361058	3	138441928	G	A	0.4811	NA	NA	NA	0.904171	rs388649	3	PIK3CB	0	intronic	1.258	NA	4	5
rs361059	3	138443067	T	C	0.4801	5.43e-09	-0.309	0.053	0.901094	rs388649	3	PIK3CB	0	intronic	0.739	5	4	5
rs191775	3	138444227	A	G	0.4801	4.715e-09	-0.3105	0.053	0.901094	rs388649	3	PIK3CB	0	intronic	3.963	NA	4	5
rs9863481	3	138447617	G	A	0.4791	NA	NA	NA	0.897654	rs388649	3	PIK3CB	0	intronic	1.483	6	4	5
rs9825487	3	138447633	A	G	0.4851	5.485e-09	0.3106	0.0533	0.917433	rs388649	3	PIK3CB	0	intronic	1.507	6	4	5
rs558905	3	138454416	T	C	0.4821	6.383e-09	-0.3075	0.053	0.907284	rs388649	3	PIK3CB	0	intronic	1.499	7	4	5
rs564455	3	138454981	T	C	0.4821	5.168e-09	0.3094	0.053	0.907284	rs388649	3	PIK3CB	0	intronic	3.872	NA	4	5
rs539619	3	138455427	T	C	0.4851	5.964e-09	0.3086	0.0531	0.917433	rs388649	3	PIK3CB	0	intronic	9.127	NA	4	5
rs425901	3	138456121	A	G	0.4781	4.924e-09	0.313	0.0535	0.894624	rs388649	3	PIK3CB	0	intronic	2.922	NA	4	5
rs511207	3	138456233	T	C	0.4851	NA	NA	NA	0.917433	rs388649	3	PIK3CB	0	intronic	0.248	NA	4	5
rs9832012	3	138457061	T	C	0.4861	7.889e-09	0.3066	0.0531	0.913272	rs388649	3	PIK3CB	0	intronic	2.752	7	4	5
rs56896325	3	138457406	TA	T	0.4851	NA	NA	NA	0.917433	rs388649	3	PIK3CB	0	intronic	12.41	NA	4	5
rs473388	3	138458011	T	C	0.4801	4.744e-09	0.3105	0.053	0.901094	rs388649	3	PIK3CB	0	intronic	0.23	NA	4	5
rs491371	3	138458263	A	G	0.4821	5.887e-09	-0.3085	0.053	0.907284	rs388649	3	PIK3CB	0	intronic	1.926	7	4	5
rs647972	3	138459069	T	C	0.4801	5.672e-09	0.3091	0.0531	0.901094	rs388649	3	PIK3CB	0	intronic	0.723	NA	4	5
rs35926694	3	138459216	A	G	0.4543	4.419e-06	-0.251	0.0547	0.682973	rs388649	3	PIK3CB	0	intronic	1.084	5	4	5
rs500687	3	138460203	A	G	0.4811	5.95e-09	-0.3084	0.053	0.904171	rs388649	3	PIK3CB	0	intronic	2.367	NA	4	5
rs448808	3	138464925	T	C	0.4831	4.002e-09	0.3149	0.0535	0.895765	rs388649	3	PIK3CB	0	intronic	7.869	NA	4	5
rs540907	3	138465360	A	G	0.4801	4.224e-09	0.3144	0.0535	0.901094	rs388649	3	PIK3CB	0	intronic	1.493	NA	4	5
rs11434112	3	138466460	G	GT	0.4851	NA	NA	NA	0.917433	rs388649	3	PIK3CB	0	intronic	12	NA	4	5
rs361054	3	138468963	T	C	0.4851	5.82e-09	-0.3092	0.0531	0.917433	rs388649	3	PIK3CB	0	intronic	4.93	7	4	5
rs438456	3	138470072	A	G	0.4841	3.97e-09	-0.3133	0.0532	0.914257	rs388649	3	PIK3CB	0	intronic	0.237	6	4	5
rs398065	3	138470391	C	G	0.4811	6.67e-09	0.3074	0.053	0.904171	rs388649	3	PIK3CB	0	intronic	0.031	7	4	5
rs607044	3	138470583	T	C	0.4781	5.147e-09	0.3102	0.0531	0.894624	rs388649	3	PIK3CB	0	intronic	3.757	7	4	5
rs11328258	3	138470813	TA	T	0.498	NA	NA	NA	0.666124	rs388649	3	PIK3CB	0	intronic	0.871	NA	4	5
rs6784703	3	138472129	A	G	0.4324	1.673e-08	-0.3071	0.0544	0.790022	rs388649	3	PIK3CB	0	intronic	1.99	6	4	5
rs772612	3	138472335	T	C	0.4801	4.254e-09	0.3126	0.0532	0.901094	rs388649	3	PIK3CB	0	intronic	1.196	7	4	5
rs482334	3	138472633	A	G	0.4811	6.723e-09	0.3075	0.053	0.904171	rs388649	3	PIK3CB	0	intronic	1.377	7	4	5
rs476800	3	138474986	T	C	0.4801	4.522e-09	0.3112	0.0531	0.901094	rs388649	3	PIK3CB	0	intronic	2.614	7	4	5
rs146470519	3	138476320	A	AACAC	0.4423	NA	NA	NA	0.756771	rs388649	3	PIK3CB	0	intronic	9.084	NA	4	5
rs2197387	3	138477638	T	C	0.4841	5.423e-09	-0.3104	0.0532	0.914257	rs388649	3	PIK3CB	0	intronic	4.377	6	4	5
rs361072	3	138478544	A	G	0.4801	4.311e-09	-0.3116	0.0531	0.901094	rs388649	3	PIK3CB	0	intronic	3.586	7	4	5
rs361069	3	138484057	C	G	0.4811	1.212e-09	0.3269	0.0538	0.904547	rs388649	3	PIK3CB	0	intronic	3.134	6	4	5
rs539959907	3	138484521	CA	C	0.4274	NA	NA	NA	0.630126	rs388649	3	PIK3CB	0	intronic	1.901	NA	4	5
rs361071	3	138487683	A	G	0.4801	4.577e-09	0.311	0.0531	0.901094	rs388649	3	PIK3CB	0	intronic	2.634	NA	4	8
rs6439819	3	138489798	T	C	0.4821	4.16e-09	-0.3135	0.0533	0.907284	rs388649	3	PIK3CB	0	intronic	2.468	7	4	5
rs34387538	3	138490065	CT	C	0.4712	NA	NA	NA	0.73391	rs388649	3	PIK3CB	0	intronic	4.38	NA	4	5
rs11717457	3	138490161	A	T	0.4811	3.219e-09	0.3183	0.0538	0.904171	rs388649	3	PIK3CB	0	intronic	0.763	7	4	5
rs11709768	3	138490350	T	C	0.4851	4.496e-09	-0.312	0.0532	0.917433	rs388649	3	PIK3CB	0	intronic	0.552	7	4	5
rs9853819	3	138491473	T	C	0.4861	NA	NA	NA	0.913272	rs388649	3	PIK3CB	0	intronic	0.688	6	5	5
rs361066	3	138495219	T	C	0.4841	6.584e-09	0.3084	0.0532	0.906936	rs388649	3	PIK3CB	0	intronic	7.273	5	4	5
rs361067	3	138495736	A	T	0.4801	6.472e-09	-0.3079	0.053	0.893821	rs388649	3	PIK3CB	0	intronic	0.255	5	4	5
rs168633	3	138495759	T	C	0.4791	NA	NA	NA	0.890804	rs388649	3	PIK3CB	0	intronic	0.022	5	4	5
rs388649	3	138496809	A	T	0.492	6.054e-10	-0.3383	0.0547	1	rs388649	3	GAPDHP39	0	ncRNA_exonic	3.384	7	4	5
rs367058	3	138496810	T	G	0.492	6.487e-10	-0.3375	0.0546	1	rs388649	3	GAPDHP39	0	ncRNA_exonic	0.517	7	4	5
rs361068	3	138496948	T	C	0.4841	6.098e-09	0.3091	0.0532	0.906936	rs388649	3	GAPDHP39	0	ncRNA_exonic	0.361	6	4	5
rs111449970	3	138498538	A	ATT	0.4871	NA	NA	NA	0.894866	rs388649	3	PIK3CB	0	intronic	0.034	NA	4	5
rs4894350	3	138498986	A	G	0.4841	6.135e-09	0.309	0.0532	0.906936	rs388649	3	PIK3CB	0	intronic	1.324	7	5	5
rs4894351	3	138499029	T	C	0.4791	4.755e-09	-0.3109	0.0531	0.890804	rs388649	3	PIK3CB	0	intronic	0.725	6	5	5
rs4894352	3	138499181	T	C	0.4841	6.135e-09	-0.309	0.0532	0.906936	rs388649	3	PIK3CB	0	intronic	0.565	7	5	5
rs539156	3	138500363	T	C	0.4801	3.937e-09	0.3147	0.0535	0.893821	rs388649	3	PIK3CB	0	intronic	0.34	5	1	5
rs540198	3	138500512	C	G	0.4791	4.727e-09	0.311	0.0531	0.890804	rs388649	3	PIK3CB	0	intronic	4.449	7	2	5
rs409507	3	138502149	A	G	0.4811	8.616e-09	0.3056	0.0531	0.904171	rs388649	3	PIK3CB	0	intronic	0.717	NA	4	5
rs404110	3	138502247	T	C	0.4801	5.693e-09	0.3094	0.0531	0.901094	rs388649	3	PIK3CB	0	intronic	0.796	5	4	5
rs9821694	3	138507929	A	T	0.4851	7.407e-09	-0.3072	0.0531	0.917433	rs388649	3	PIK3CB	0	intronic	5.607	5	4	5
rs9822714	3	138508482	T	C	0.4841	6.548e-09	0.3083	0.0531	0.914257	rs388649	3	PIK3CB	0	intronic	0.094	7	4	5
rs71626079	3	138508541	CT	C	0.493	NA	NA	NA	0.829957	rs388649	3	PIK3CB	0	intronic	8.212	NA	4	5
rs9878645	3	138508668	A	G	0.4304	8.435e-09	-0.3145	0.0546	0.783904	rs388649	3	PIK3CB	0	intronic	1.729	5	4	5
rs9823213	3	138508773	T	C	0.4811	NA	NA	NA	0.904171	rs388649	3	PIK3CB	0	intronic	0.121	6	4	5
rs413147	3	138510383	A	G	0.4781	4.715e-09	0.311	0.0531	0.894624	rs388649	3	PIK3CB	0	intronic	0.608	1f	4	5
rs11424724	3	138511189	A	AT	0.4811	NA	NA	NA	0.904171	rs388649	3	PIK3CB	0	intronic	NA	NA	4	5
rs10576648	3	138512493	TTG	T	0.4851	NA	NA	NA	0.917433	rs388649	3	PIK3CB	0	intronic	9.132	NA	4	5
rs371762	3	138512899	T	G	0.4821	6.304e-09	-0.3083	0.0531	0.907284	rs388649	3	PIK3CB	0	intronic	0.757	7	4	5
rs9834963	3	138514661	C	T	0.4801	NA	NA	NA	0.901094	rs388649	3	PIK3CB	0	intronic	1.284	7	4	5
rs4894353	3	138515083	T	C	0.4801	5.387e-09	0.3107	0.0533	0.901094	rs388649	3	PIK3CB	0	intronic	0.484	7	4	5
rs4894354	3	138515180	T	G	0.4811	6.741e-09	-0.3091	0.0533	0.904171	rs388649	3	PIK3CB	0	intronic	1.714	6	4	5
rs6801207	3	138517354	T	G	0.4801	5.133e-09	0.3101	0.0531	0.901094	rs388649	3	PIK3CB	0	intronic	7.89	5	5	5
rs6776585	3	138517384	A	G	0.4851	6.187e-09	-0.309	0.0532	0.917433	rs388649	3	PIK3CB	0	intronic	3.509	5	5	5
rs35224571	3	138519418	G	GA	0.4801	NA	NA	NA	0.901094	rs388649	3	PIK3CB	0	intronic	11.39	NA	4	5
rs6810351	3	138519663	T	C	0.4851	6.224e-09	-0.309	0.0532	0.917433	rs388649	3	PIK3CB	0	intronic	0.14	7	5	5
rs59622228	3	138521391	G	GA	0.496	NA	NA	NA	0.87245	rs388649	3	PIK3CB	0	intronic	NA	NA	5	5
rs11713049	3	138521679	A	G	0.4801	5.27e-09	0.31	0.0531	0.901094	rs388649	3	PIK3CB	0	intronic	13	6	5	5
rs1400266	3	138522636	T	C	0.4781	4.941e-09	-0.3108	0.0531	0.894624	rs388649	3	PIK3CB	0	intronic	1.775	NA	5	15
rs9854852	3	138523640	A	G	0.4781	2.409e-09	0.324	0.0543	0.894624	rs388649	3	PIK3CB	0	intronic	1.655	7	4	5
rs9854577	3	138523641	T	C	0.4781	2.395e-09	0.324	0.0543	0.894624	rs388649	3	PIK3CB	0	intronic	1.915	6	4	5
rs6781914	3	138523764	G	A	0.4851	NA	NA	NA	0.917433	rs388649	3	PIK3CB	0	intronic	1.425	6	4	5
rs11924814	3	138524411	A	G	0.4801	5.099e-09	0.3106	0.0531	0.901094	rs388649	3	PIK3CB	0	intronic	9.252	6	1	5
rs9874723	3	138525743	A	C	0.4533	1.663e-08	0.3027	0.0536	0.8213	rs388649	3	PIK3CB	0	intronic	0.332	7	4	5
rs7612106	3	138525773	A	G	0.4811	7.265e-09	0.3071	0.0531	0.904171	rs388649	3	PIK3CB	0	intronic	1.799	7	4	5
rs28408150	3	138526594	T	G	0.4851	6.618e-09	-0.3086	0.0532	0.917433	rs388649	3	PIK3CB	0	intronic	0.146	6	4	5
rs11705762	3	138527094	A	G	0.4851	6.618e-09	-0.3086	0.0532	0.917433	rs388649	3	PIK3CB	0	intronic	0.25	6	4	15
rs13082808	3	138527702	A	T	0.4801	5.234e-09	0.3106	0.0532	0.901094	rs388649	3	PIK3CB	0	intronic	6.732	6	5	15
rs35214574	3	138528151	T	C	0.4851	5.78e-09	-0.3107	0.0534	0.917433	rs388649	3	PIK3CB	0	intronic	3.958	6	5	15
rs62282169	3	138530395	C	G	0.4811	5.147e-09	0.3119	0.0534	0.904171	rs388649	3	PIK3CB	0	intronic	0.271	7	4	15
rs11720178	3	138532887	T	C	0.4781	5.519e-09	0.3103	0.0532	0.894624	rs388649	3	PIK3CB	0	intronic	11.04	7	4	15
rs9879784	3	138533503	C	G	0.4781	5.454e-09	0.3104	0.0532	0.894624	rs388649	3	PIK3CB	0	intronic	4.511	6	4	15
rs6780989	3	138535909	A	G	0.4801	NA	NA	NA	0.901094	rs388649	3	PIK3CB	0	intronic	0.744	7	4	5
rs6805253	3	138536190	A	C	0.4314	6.606e-09	0.3182	0.0549	0.786956	rs388649	3	PIK3CB	0	intronic	0.655	6	4	5
rs6794270	3	138536314	T	C	0.4851	7.771e-09	-0.3074	0.0532	0.917433	rs388649	3	PIK3CB	0	intronic	1.627	7	4	5
rs6784610	3	138537022	C	G	0.4811	6.92e-09	0.3078	0.0531	0.904171	rs388649	3	PIK3CB	0	intronic	0.839	7	5	7
rs9877108	3	138538006	T	C	0.4841	4.233e-09	0.3142	0.0535	0.914257	rs388649	3	PIK3CB	0	intronic	1.363	7	5	5
rs140472633	3	138540124	CA	C	0.4523	NA	NA	NA	0.789419	rs388649	3	PIK3CB	0	intronic	NA	NA	4	5
rs9818354	3	138541239	A	G	0.4861	6.338e-09	0.3097	0.0533	0.913607	rs388649	3	PIK3CB	0	intronic	2.092	7	4	5
rs6800801	3	138547013	T	G	0.4831	9.253e-09	0.3065	0.0534	0.910764	rs388649	3	PIK3CB	0	intronic	0.895	6	4	5
rs2881900	3	138549009	A	G	0.4841	7.269e-09	-0.3083	0.0533	0.914257	rs388649	3	PIK3CB	0	intronic	5.805	5	1	5
rs4405948	3	138550079	A	G	0.4821	7.269e-09	-0.3083	0.0533	0.908015	rs388649	3	PIK3CB	0	intronic	0.508	7	4	5
rs9647336	3	138552705	A	G	0.4761	8.598e-09	0.3069	0.0533	0.888228	rs388649	3	PIK3CB	0	intronic	9.736	4	1	1
rs9647337	3	138552809	A	G	0.4771	8.092e-09	0.3072	0.0533	0.89163	rs388649	3	PIK3CB	0	intronic	8.732	4	1	1
rs6778874	3	138553287	A	G	0.497	1.334e-09	-0.3291	0.0543	0.973494	rs388649	3	PIK3CB	0	intronic	3.731	2a	1	1
rs9289566	3	138554297	C	G	0.4811	1.025e-08	0.3057	0.0534	0.904171	rs388649	3	PIK3CB	0	upstream	6.807	2b	1	2
rs9855727	3	138554852	T	G	0.4821	9.821e-09	0.3063	0.0534	0.899961	rs388649	3	PIK3CB	1072	intergenic	8.332	7	1	15
rs4894358	3	138555713	A	C	0.4781	1.627e-08	0.3034	0.0537	0.894624	rs388649	3	PIK3CB	1933	intergenic	3.832	6	5	15
rs570377329	3	138558541	TA	T	0.4662	NA	NA	NA	0.709731	rs388649	3	PIK3CB	4761	intergenic	5.678	NA	5	15
rs370271487	3	138559289	C	CTT	0.4831	NA	NA	NA	0.903441	rs388649	3	PIK3CB	5509	intergenic	3.81	NA	5	15
rs113588921	3	138559424	AGTAGCTG	A	0.4781	NA	NA	NA	0.894624	rs388649	3	PIK3CB	5644	intergenic	3.431	NA	5	15
rs11924443	3	138559438	T	G	0.4761	NA	NA	NA	0.888228	rs388649	3	PIK3CB	5658	intergenic	3.999	5	5	15
rs11924479	3	138559483	A	G	0.4761	6.177e-09	0.3114	0.0536	0.888228	rs388649	3	PIK3CB	5703	intergenic	10.76	5	5	15
rs568310700	3	138559604	TA	T	0.4026	NA	NA	NA	0.667774	rs388649	3	PIK3CB	5824	intergenic	0.432	NA	5	15
rs13077455	3	138560373	A	G	0.4811	1.058e-08	-0.306	0.0535	0.904171	rs388649	3	PIK3CB	6593	intergenic	5.7	7	5	15
rs572387363	3	138560676	A	AT	0.4702	NA	NA	NA	0.83021	rs388649	3	PIK3CB	6896	intergenic	0.669	NA	5	15
rs10935288	3	138561857	A	G	0.4761	9.669e-09	0.3058	0.0533	0.888228	rs388649	3	PIK3CB	8077	intergenic	1.074	5	5	15
rs6791627	3	138562092	A	G	0.4811	1.234e-08	-0.304	0.0534	0.904171	rs388649	3	PIK3CB	8312	intergenic	0.187	7	5	15
rs17484361	3	138562310	A	C	0.4791	1.184e-08	-0.304	0.0533	0.89038	rs388649	3	PIK3CB	8530	intergenic	0.758	7	5	15
rs6773514	3	138563645	A	C	0.4742	6.588e-09	0.3094	0.0533	0.874703	rs388649	3	PIK3CB	9865	intergenic	4.655	5	5	15
rs4894359	3	138564626	T	C	0.4771	7.722e-09	-0.3076	0.0533	0.884406	rs388649	3	PIK3CB	10846	intergenic	1.416	5	2	15
rs577160464	3	138566326	CT	C	0.4463	NA	NA	NA	0.704985	rs388649	3	PIK3CB	12546	intergenic	4.038	NA	2	15
rs60917076	3	138566627	CTT	C	0.4811	NA	NA	NA	0.882822	rs388649	3	PIK3CB	12847	intergenic	5.699	NA	1	15
rs12495386	3	138566798	G	A	0.4791	NA	NA	NA	0.876398	rs388649	3	PIK3CB	13018	intergenic	1.03	6	1	15
rs9873179	3	138567794	G	A	0.4761	NA	NA	NA	0.881004	rs388649	3	PIK3CB	14014	intergenic	1.718	6	5	15
rs7613579	3	138568591	A	G	0.4771	1.05e-08	0.304	0.0531	0.884406	rs388649	3	PIK3CB	14811	intergenic	2.629	2a	5	15
rs12497815	3	138568899	T	C	0.4821	7.504e-09	-0.3075	0.0532	0.886292	rs388649	3	PIK3CB	15119	intergenic	0.109	5	5	15
rs11302083	3	138569375	AT	A	0.492	NA	NA	NA	0.783347	rs388649	3	PIK3CB	15595	intergenic	0.339	NA	5	15
rs9813576	3	138570641	C	G	0.4771	6.494e-09	-0.3085	0.0532	0.884406	rs388649	3	PIK3CB	16861	intergenic	0.466	7	5	15
rs9817727	3	138571126	T	C	0.4791	1.157e-08	-0.3032	0.0531	0.890804	rs388649	3	PIK3CB	17346	intergenic	2.234	7	5	15
rs12635713	3	138571583	A	T	0.4801	NA	NA	NA	0.893821	rs388649	3	PIK3CB	17803	intergenic	0.871	6	5	15
rs12631035	3	138571998	A	G	0.4771	7.09e-09	-0.308	0.0532	0.884406	rs388649	3	PIK3CB	18218	intergenic	3.943	1f	5	15
rs11708762	3	138572355	T	C	0.4771	7.09e-09	-0.308	0.0532	0.884406	rs388649	3	PIK3CB	18575	intergenic	0.688	3a	5	15
rs35299021	3	138573048	T	TA	0.492	NA	NA	NA	0.826109	rs388649	3	PIK3CB	19268	intergenic	NA	NA	5	15
rs7646689	3	138573812	T	C	0.4771	7.31e-09	0.3084	0.0533	0.884406	rs388649	3	PIK3CB	20032	intergenic	3.184	7	5	15
rs9822500	3	138577711	T	C	0.4771	9.163e-09	-0.3075	0.0535	0.883961	rs388649	3	PIK3CB	23931	intergenic	2.192	5	5	15
rs368638790	3	138577822	C	CA	0.4781	NA	NA	NA	0.752081	rs388649	3	PIK3CB	24042	intergenic	5.824	NA	5	15
rs56150022	3	138578293	T	TAA	0.4831	NA	NA	NA	0.858655	rs388649	3	PIK3CB	24513	intergenic	0.96	NA	5	15
rs7628172	3	138578602	A	G	0.4742	1.088e-08	0.3057	0.0535	0.874239	rs388649	3	PIK3CB	24822	intergenic	0.977	7	5	15
rs7650967	3	138579015	A	G	0.4771	1.333e-08	-0.3037	0.0534	0.883961	rs388649	3	PIK3CB	25235	intergenic	17.03	6	5	15
rs10804659	3	138579790	A	G	0.4771	1.351e-08	-0.3037	0.0535	0.883961	rs388649	3	PIK3CB	26010	intergenic	3.347	5	5	15
rs12633714	3	138581118	C	G	0.4761	4.542e-09	0.3143	0.0536	0.866147	rs388649	3	ATP5G1P3	26979	intergenic	3.219	5	2	7
rs11706016	3	138581997	A	C	0.4742	2.317e-08	-0.2995	0.0536	0.830903	rs388649	3	ATP5G1P3	26100	intergenic	9.054	2b	1	7
rs13061496	3	138582432	A	G	0.4732	4.757e-08	0.2928	0.0536	0.835179	rs388649	3	ATP5G1P3	25665	intergenic	4.837	4	2	7
rs12634716	3	138582751	A	G	0.4543	3.008e-07	-0.2755	0.0538	0.636323	rs388649	3	ATP5G1P3	25346	intergenic	5.937	3a	2	15
rs13072146	3	138583881	T	C	0.4722	1.474e-07	0.2837	0.054	0.819048	rs388649	3	ATP5G1P3	24216	intergenic	2.084	7	5	15
rs62282204	3	138584405	C	T	0.4722	NA	NA	NA	0.812806	rs388649	3	ATP5G1P3	23692	intergenic	2.312	7	5	15
rs71312597	3	138584936	A	C	0.4712	5.706e-07	0.2754	0.0551	0.815703	rs388649	3	ATP5G1P3	23161	intergenic	1.434	6	5	15
rs9851887	3	138588081	T	C	0.4712	4.399e-07	0.271	0.0537	0.808759	rs388649	3	ATP5G1P3	20016	intergenic	1.931	1f	5	15
rs13100110	3	138590387	A	T	0.4732	6.267e-07	0.2675	0.0537	0.814782	rs388649	3	ATP5G1P3	17710	intergenic	0.414	6	5	15
rs73231609	3	138590620	T	C	0.4205	NA	NA	NA	0.651627	rs388649	3	ATP5G1P3	17477	intergenic	NA	6	5	15
rs376163337	3	138590961	AATAT	A	0.4811	NA	NA	NA	0.798561	rs388649	3	ATP5G1P3	17132	intergenic	6.332	NA	5	15
rs56178497	3	138591077	A	G	0.4592	NA	NA	NA	0.608113	rs388649	3	ATP5G1P3	17020	intergenic	3.322	6	5	15
rs35392301	3	138591231	T	C	0.4592	4.251e-06	-0.2483	0.054	0.608113	rs388649	3	ATP5G1P3	16866	intergenic	0.23	7	5	15
rs62282207	3	138592104	A	G	0.4692	9.991e-07	0.2628	0.0537	0.803522	rs388649	3	ATP5G1P3	15993	intergenic	8.576	6	5	15
rs9879628	3	138593620	A	G	0.4612	1.918e-05	-0.2293	0.0536	0.606233	rs388649	3	ATP5G1P3	14477	intergenic	7.245	6	5	15
rs6776833	3	138594644	T	C	0.4712	4.852e-07	0.2705	0.0538	0.788108	rs388649	3	ATP5G1P3	13453	intergenic	5.978	2b	2	15
rs138408492	3	138596505	T	TG	0.4712	NA	NA	NA	0.788108	rs388649	3	ATP5G1P3	11591	intergenic	6.845	NA	2	15
rs9871842	3	138597210	T	C	0.4712	4.877e-07	0.2705	0.0538	0.788108	rs388649	3	ATP5G1P3	10887	intergenic	6.787	6	5	15
rs9882957	3	138599529	T	C	0.4742	4.828e-07	0.2706	0.0538	0.789828	rs388649	3	ATP5G1P3	8568	intergenic	2.673	7	5	15
rs9812318	3	138600075	C	G	0.4712	4.246e-07	-0.2743	0.0542	0.788108	rs388649	3	ATP5G1P3	8022	intergenic	10.88	5	5	15
rs7634571	3	138601910	T	C	0.4712	4.578e-07	0.2717	0.0539	0.788108	rs388649	3	ATP5G1P3	6187	intergenic	9.243	6	5	15
rs9828304	3	138602992	A	G	0.4245	4.991e-06	-0.2556	0.056	0.629138	rs388649	3	ATP5G1P3	5105	intergenic	1.339	7	5	15
rs35514824	3	138604418	A	G	0.4712	7.614e-07	0.2666	0.0539	0.788108	rs388649	3	ATP5G1P3	3679	intergenic	1.608	7	5	15
rs10599014	3	138605780	TTTTA	T	0.4712	NA	NA	NA	0.788108	rs388649	3	ATP5G1P3	2317	intergenic	4.191	NA	5	15
rs9881861	3	138609585	T	C	0.4702	1.189e-06	0.2635	0.0542	0.785543	rs388649	3	ATP5G1P3	0	upstream	2.937	5	5	15
rs11706291	3	138610180	A	G	0.4732	1.173e-06	0.2625	0.054	0.794062	rs388649	3	ATP5G1P3	1381	intergenic	13.58	2b	2	15
rs28826701	3	138610496	T	C	0.4702	7.606e-07	0.2681	0.0542	0.785543	rs388649	3	ATP5G1P3	1697	intergenic	0.308	5	2	15
rs9817734	3	138611831	A	G	0.4901	5.98e-07	-0.2684	0.0538	0.714513	rs388649	3	ATP5G1P3	3032	intergenic	7.644	6	5	15
rs374975557	3	138612794	C	CA	0.4761	NA	NA	NA	0.606513	rs388649	3	ATP5G1P3	3995	intergenic	8.752	NA	5	15
rs9832447	3	138614156	T	C	0.4742	NA	NA	NA	0.716011	rs388649	3	ATP5G1P3	5357	intergenic	1.341	7	5	15
rs143602360	3	138614757	A	AT	0.4742	NA	NA	NA	0.716011	rs388649	3	ATP5G1P3	5958	intergenic	0.506	NA	5	15
rs11716946	3	138618179	A	G	0.4742	1.863e-06	-0.2558	0.0537	0.716011	rs388649	3	ATP5G1P3	9380	intergenic	3.422	5	5	15
rs9850990	3	138628223	C	G	0.4751	1.75e-06	0.255	0.0533	0.711906	rs388649	3	ATP5G1P3	19424	intergenic	0.364	7	5	15
rs6439828	3	138630594	T	C	0.4751	2.101e-06	-0.253	0.0533	0.711906	rs388649	3	ATP5G1P3	21795	intergenic	0.688	5	5	15
rs4894329	3	138640139	T	C	0.4771	2.546e-06	0.2507	0.0533	0.693384	rs388649	3	RP11-548O1.3	13892	intergenic	1.816	7	5	15
rs6414374	3	150001224	A	G	0.1501	4.33e-09	0.44	0.0749	1	rs6440667	4	ENSG00000243550	0	ncRNA_intronic	2.708	6	5	15
rs4681200	3	150002138	C	G	0.1769	6.428e-08	0.3723	0.0689	0.820873	rs6440667	4	ENSG00000243550	0	ncRNA_intronic	NA	6	5	15
rs9289807	3	150002560	T	C	0.2157	5.229e-08	0.362	0.0665	0.663166	rs6440667	4	ENSG00000243550	0	ncRNA_intronic	0.016	7	5	15
rs143064033	3	150002665	AAAC	A	0.1799	NA	NA	NA	0.803859	rs6440667	4	ENSG00000243550	0	ncRNA_intronic	NA	NA	5	15
rs6440665	3	150004455	A	C	0.1501	7.043e-09	0.4317	0.0746	1	rs6440667	4	ENSG00000243550	0	ncRNA_intronic	NA	2b	1	15
rs6440666	3	150004827	A	T	0.2157	8.805e-08	0.3552	0.0664	0.663166	rs6440667	4	ENSG00000243550	0	ncRNA_intronic	0.615	6	5	15
rs6440667	3	150004850	C	G	0.1501	4.28e-09	0.4396	0.0748	1	rs6440667	4	ENSG00000243550	0	ncRNA_intronic	0.603	7	5	15
rs72250734	3	150005402	CTCTT	C	0.2127	NA	NA	NA	0.626512	rs6440667	4	ENSG00000243550	0	upstream	5.551	NA	5	15
rs7430886	3	150006686	T	G	0.1769	6.269e-08	-0.3712	0.0686	0.820873	rs6440667	4	ENSG00000243550	1526	intergenic	1.764	7	5	15
rs9864385	3	150007220	T	C	0.2147	5.901e-08	0.3598	0.0664	0.656091	rs6440667	4	ENSG00000243550	2060	intergenic	NA	7	5	15
rs6440668	3	150014399	T	G	0.1501	4.561e-09	0.436	0.0744	1	rs6440667	4	ENSG00000243550	9239	intergenic	8.025	5	2	15
rs6802910	3	150016195	A	C	0.1769	6.363e-08	-0.3698	0.0684	0.820873	rs6440667	4	ENSG00000243550	11035	intergenic	0.468	6	5	15
rs59633341	3	150018880	A	AT	0.1501	NA	NA	NA	1	rs6440667	4	ENSG00000243550	13720	intergenic	2.232	NA	2	15
rs6440670	3	150024518	A	G	0.1819	3.907e-08	-0.3735	0.068	0.794889	rs6440667	4	ENSG00000243550	19358	intergenic	2.221	5	5	15
rs7726159	5	1282319	A	C	0.3499	1.686e-06	0.318	0.0664	0.801511	rs7705526	5	TERT	0	intronic	3.882	5	4	15
rs7725218	5	1282414	A	G	0.3668	5.46e-06	0.2969	0.0653	0.714874	rs7705526	5	TERT	0	intronic	4.316	5	4	15
rs4449583	5	1284135	T	C	0.3489	1.299e-06	0.3214	0.0664	0.79673	rs7705526	5	TERT	0	intronic	1.721	NA	4	15
rs7705526	5	1285974	A	C	0.337	1.863e-08	0.3532	0.0628	1	rs7705526	5	TERT	0	intronic	0.629	7	4	15
rs2736100	5	1286516	A	C	0.499	7.297e-09	-0.3262	0.0564	1	rs2736100	5	TERT	0	intronic	2.74	NA	4	15
rs2853677	5	1287194	A	G	0.4135	1.74e-08	-0.3285	0.0583	1	rs2853677	5	TERT	0	intronic	3.286	5	4	15
rs2736099	5	1287340	A	G	0.332	8.58e-10	0.3726	0.0608	1	rs2736099	5	TERT	0	intronic	1.812	NA	4	15
rs570266982	5	1292643	TA	T	0.4871	NA	NA	NA	0.625887	rs2853677	5	TERT	0	intronic	NA	NA	5	14
rs2853672	5	1292983	A	C	0.4871	8.611e-06	-0.2564	0.0576	0.625887	rs2853677	5	TERT	0	intronic	3.307	NA	5	14
rs2735940	5	1296486	G	A	0.4891	NA	NA	NA	0.622109	rs2853677	5	TERT	1324	intergenic	2.445	NA	5	13
rs183988068	6	17814372	C	T	0.02386	NA	NA	NA	0.616094	rs114836987	6	KIF13A	0	intronic	0.25	6	4	5
rs189344976	6	17814384	G	T	0.02386	NA	NA	NA	0.616094	rs114836987	6	KIF13A	0	intronic	0.224	6	4	5
rs114836987	6	18008207	T	C	0.02883	2.865e-10	-0.9425	0.1495	1	rs114836987	6	KIF13A	20353	intergenic	8.952	6	5	15
rs6907850	6	18101894	C	G	0.4264	7.767e-15	0.4325	0.0557	0.932152	rs7744541	6	NHLRC1	18824	intergenic	0.365	NA	5	15
rs6459592	6	18101966	A	T	0.4791	0.01072	0.1409	0.0552	0.785267	rs7744541	6	NHLRC1	18752	intergenic	0.092	6	5	15
rs6908777	6	18102370	A	G	0.1103	1.097e-11	-0.5574	0.082	0.809705	rs77509695	6	NHLRC1	18348	intergenic	3.304	6	5	15
rs6910196	6	18102507	A	C	0.3549	2.319e-12	0.4011	0.0572	0.774134	rs7744541	6	NHLRC1	18211	intergenic	4.394	6	5	15
rs6910353	6	18102558	A	C	0.4901	0.002249	0.166	0.0543	0.613995	rs7744541	6	NHLRC1	18160	intergenic	2.376	7	5	15
rs12216425	6	18102893	C	T	0.4911	NA	NA	NA	0.61244	rs7744541	6	NHLRC1	17825	intergenic	1.527	7	5	15
rs12207969	6	18102898	A	C	0.4911	NA	NA	NA	0.61244	rs7744541	6	NHLRC1	17820	intergenic	3.681	6	5	15
rs10949479	6	18102910	T	C	0.4911	NA	NA	NA	0.61244	rs7744541	6	NHLRC1	17808	intergenic	0.746	6	5	15
rs73726531	6	18103028	C	G	0.03181	4.895e-25	1.3072	0.1265	0.900514	rs76244256	6	NHLRC1	17690	intergenic	0.022	7	1	15
rs79015802	6	18103119	A	G	0.02982	6.278e-20	-1.2636	0.1383	0.895179	rs76244256	6	NHLRC1	17599	intergenic	0.29	7	1	15
rs12194394	6	18103281	A	G	0.4901	0.00216	0.1666	0.0543	0.613995	rs7744541	6	NHLRC1	17437	intergenic	14.11	5	1	15
rs12189652	6	18103311	A	T	0.4901	0.002093	0.1671	0.0543	0.613995	rs7744541	6	NHLRC1	17407	intergenic	0.828	5	1	15
rs12189658	6	18103337	A	T	0.3996	2.469e-15	0.4397	0.0555	0.929897	rs7744541	6	NHLRC1	17381	intergenic	4.853	1f	1	15
rs78674316	6	18103408	C	G	0.02982	1.081e-19	-1.2575	0.1385	0.895179	rs76244256	6	NHLRC1	17310	intergenic	0.859	5	1	15
rs9477622	6	18103661	A	G	0.4911	0.002368	-0.165	0.0543	0.611198	rs7744541	6	NHLRC1	17057	intergenic	1.258	6	1	15
rs6921836	6	18104276	A	C	0.4185	NA	NA	NA	1	rs7744541	6	NHLRC1	16442	intergenic	3.331	7	5	15
rs6920558	6	18104322	A	G	0.4175	2.804e-15	0.4362	0.0552	0.996152	rs7744541	6	NHLRC1	16396	intergenic	0.139	7	5	15
rs71002301	6	18104552	T	TA	0.4155	NA	NA	NA	0.988474	rs7744541	6	NHLRC1	16165	intergenic	2.792	NA	5	15
rs55749163	6	18104645	C	G	0.03181	4.236e-25	-1.3083	0.1264	0.900514	rs76244256	6	NHLRC1	16073	intergenic	1.238	5	5	15
rs7744541	6	18104700	A	T	0.4185	1.93e-15	0.4388	0.0552	1	rs7744541	6	NHLRC1	16018	intergenic	1.055	5	5	15
rs7761743	6	18104840	A	G	0.3996	2.778e-15	0.4389	0.0556	0.929897	rs7744541	6	NHLRC1	15878	intergenic	7.625	6	5	15
rs11969064	6	18105095	T	C	0.09046	1.639e-14	-0.6865	0.0894	0.977022	rs77509695	6	NHLRC1	15623	intergenic	0.975	7	5	15
rs73726533	6	18105433	A	G	0.09046	1.409e-14	-0.6879	0.0894	0.977022	rs77509695	6	NHLRC1	15285	intergenic	5.009	6	5	15
rs7764074	6	18105573	T	C	0.09046	1.397e-14	-0.688	0.0894	0.977022	rs77509695	6	NHLRC1	15145	intergenic	0.29	6	5	15
rs4294009	6	18106076	T	G	0.4006	2.221e-15	-0.4404	0.0555	0.925793	rs7744541	6	NHLRC1	14642	intergenic	2.431	7	5	15
rs34177899	6	18106106	T	TA	0.3996	NA	NA	NA	0.929897	rs7744541	6	NHLRC1	14611	intergenic	NA	NA	5	15
rs60709844	6	18106325	A	G	0.09046	1.668e-14	0.6862	0.0894	0.977022	rs77509695	6	NHLRC1	14393	intergenic	8.725	6	5	15
rs4074444	6	18106489	A	G	0.4016	4.25e-15	-0.436	0.0556	0.921919	rs7744541	6	NHLRC1	14229	intergenic	NA	NA	5	15
rs56267547	6	18106501	C	G	0.09046	2.087e-14	-0.6847	0.0896	0.977022	rs77509695	6	NHLRC1	14217	intergenic	0.568	6	5	15
rs4074443	6	18106602	A	G	0.4881	0.001647	-0.1712	0.0544	0.675012	rs7744541	6	NHLRC1	14116	intergenic	0.537	NA	5	15
rs7759752	6	18107127	T	G	0.09046	1.78e-14	0.6857	0.0895	0.977022	rs77509695	6	NHLRC1	13591	intergenic	5.575	6	5	15
rs7773076	6	18107132	T	G	0.03181	5.387e-25	-1.3086	0.1267	0.900514	rs76244256	6	NHLRC1	13586	intergenic	NA	6	5	15
rs66882923	6	18107193	C	CAAAA	0.499	NA	NA	NA	0.696503	rs7744541	6	NHLRC1	13525	intergenic	1.095	NA	5	15
rs75702705	6	18107541	A	T	0.09046	1.81e-14	-0.6855	0.0895	0.977022	rs77509695	6	NHLRC1	13177	intergenic	NA	5	5	15
rs78410491	6	18107676	T	C	0.09046	1.89e-14	-0.685	0.0895	0.977022	rs77509695	6	NHLRC1	13042	intergenic	0.2	5	5	15
rs77460275	6	18107708	T	C	0.09046	1.81e-14	0.6855	0.0895	0.977022	rs77509695	6	NHLRC1	13010	intergenic	2.427	5	5	15
rs140495843	6	18108531	A	G	0.03181	3.143e-25	-1.3145	0.1267	0.900514	rs76244256	6	NHLRC1	12187	intergenic	1.967	7	5	15
rs11964992	6	18108977	T	C	0.09145	1.57e-14	0.6872	0.0895	0.988556	rs77509695	6	NHLRC1	11741	intergenic	0.02	6	5	15
rs561284217	6	18108994	GAA	G	0.09145	NA	NA	NA	0.988556	rs77509695	6	NHLRC1	11724	intergenic	NA	NA	5	15
rs145179222	6	18109261	T	C	0.01988	2.208e-18	-1.3774	0.1575	0.676804	rs76244256	6	NHLRC1	11457	intergenic	3.658	7	5	15
rs80152842	6	18109498	C	G	0.03181	3.423e-25	1.3103	0.1264	0.900514	rs76244256	6	NHLRC1	11220	intergenic	0.393	7	5	15
rs6899431	6	18110443	T	C	0.4602	0.02927	-0.1196	0.0549	0.601287	rs7744541	6	NHLRC1	10275	intergenic	4.176	5	5	15
rs6915893	6	18110556	T	C	0.4016	3.974e-15	0.4365	0.0556	0.92925	rs7744541	6	NHLRC1	10162	intergenic	10.65	1f	5	15
rs7738953	6	18111085	A	G	0.09145	2.038e-14	0.6847	0.0895	0.988556	rs77509695	6	NHLRC1	9633	intergenic	1.519	6	5	15
rs12209493	6	18111157	A	G	0.4006	1.238e-14	0.4295	0.0557	0.925793	rs7744541	6	NHLRC1	9561	intergenic	1.193	7	5	15
rs77792766	6	18111163	A	G	0.09145	1.933e-14	0.6847	0.0895	0.988556	rs77509695	6	NHLRC1	9555	intergenic	0.121	7	5	15
rs16880220	6	18111388	A	T	0.09145	1.258e-14	-0.6901	0.0895	0.988556	rs77509695	6	NHLRC1	9330	intergenic	2.723	7	5	15
rs374346904	6	18111520	T	G	0.1034	NA	NA	NA	0.848699	rs77509695	6	NHLRC1	9198	intergenic	NA	7	5	15
rs4601132	6	18112572	T	C	0.09046	1.234e-14	-0.6906	0.0895	1	rs77509695	6	NHLRC1	8146	intergenic	2.948	5	5	15
rs79458321	6	18113876	A	G	0.09145	1.646e-14	0.6874	0.0896	0.988556	rs77509695	6	NHLRC1	6842	intergenic	NA	7	5	15
rs143093668	6	18114246	T	C	0.03082	8.393e-26	-1.3338	0.127	0.931537	rs76244256	6	NHLRC1	6472	intergenic	0.075	6	5	15
rs148215716	6	18114265	A	C	0.09046	9.814e-15	-0.6963	0.0899	1	rs77509695	6	NHLRC1	6453	intergenic	2.491	7	5	15
rs77509695	6	18114330	A	G	0.09046	9.233e-15	-0.6967	0.0899	1	rs77509695	6	NHLRC1	6388	intergenic	1.264	6	5	15
rs146929633	6	18114442	A	G	0.03082	6.582e-26	1.3375	0.1271	0.931537	rs76244256	6	NHLRC1	6276	intergenic	0.333	7	5	15
rs74370978	6	18114687	T	G	0.03082	8.335e-26	-1.3333	0.1269	0.931537	rs76244256	6	NHLRC1	6031	intergenic	2.566	7	5	15
rs6913017	6	18114970	G	C	0.1133	NA	NA	NA	0.782872	rs77509695	6	NHLRC1	5748	intergenic	1.49	7	5	15
rs199708350	6	18114980	G	GTA	0.09145	NA	NA	NA	0.988556	rs77509695	6	NHLRC1	5736	intergenic	NA	NA	5	15
rs11967409	6	18115715	T	G	0.09046	2e-14	-0.6886	0.09	1	rs77509695	6	NHLRC1	5003	intergenic	3.034	4	5	15
rs77011815	6	18116426	T	C	0.03082	1.19e-25	-1.3277	0.1268	0.931537	rs76244256	6	NHLRC1	4292	intergenic	1.952	7	5	15
rs79409033	6	18116478	T	C	0.03082	6.241e-26	-1.3378	0.127	0.931537	rs76244256	6	NHLRC1	4240	intergenic	1.415	6	5	15
rs79664320	6	18116485	A	G	0.03082	7.181e-26	-1.3341	0.1268	0.931537	rs76244256	6	NHLRC1	4233	intergenic	2.63	6	5	15
rs6909725	6	18117368	T	G	0.09046	1.867e-14	0.6898	0.0901	1	rs77509695	6	NHLRC1	3350	intergenic	0.032	5	5	15
rs6905146	6	18117370	A	T	0.09046	1.813e-14	0.6901	0.0901	1	rs77509695	6	NHLRC1	3348	intergenic	0.599	5	5	15
rs114615109	6	18117820	A	C	0.03082	6.879e-26	-1.3352	0.1269	0.931537	rs76244256	6	NHLRC1	2898	intergenic	4.165	7	5	15
rs11758925	6	18117868	A	G	0.3996	2.007e-15	0.4454	0.0561	0.929897	rs7744541	6	NHLRC1	2850	intergenic	2.215	7	5	15
rs150772783	6	18117955	C	G	0.03082	7.377e-26	1.3337	0.1268	0.931537	rs76244256	6	NHLRC1	2763	intergenic	NA	7	5	15
rs9477630	6	18118098	A	G	0.4006	4.217e-15	0.437	0.0557	0.933344	rs7744541	6	NHLRC1	2620	intergenic	4.387	7	5	15
rs73726535	6	18118392	T	C	0.03082	7.377e-26	-1.3337	0.1268	0.931537	rs76244256	6	NHLRC1	2326	intergenic	1.176	7	5	15
rs73726536	6	18118540	A	G	0.03082	7.406e-26	1.3337	0.1268	0.931537	rs76244256	6	NHLRC1	2178	intergenic	3.527	7	5	15
rs73726537	6	18118712	T	C	0.03082	7.406e-26	-1.3337	0.1268	0.931537	rs76244256	6	NHLRC1	2006	intergenic	3.717	4	5	15
rs73726538	6	18118725	A	G	0.03082	7.406e-26	1.3337	0.1268	0.931537	rs76244256	6	NHLRC1	1993	intergenic	2.931	3a	5	15
rs73726539	6	18118764	T	C	0.03082	7.406e-26	-1.3337	0.1268	0.931537	rs76244256	6	NHLRC1	1954	intergenic	0.736	4	5	15
rs73726540	6	18118898	T	C	0.03082	7.434e-26	-1.3336	0.1268	0.931537	rs76244256	6	NHLRC1	1820	intergenic	5.666	4	5	15
rs10456213	6	18119112	A	G	0.4622	0.02683	-0.1217	0.055	0.610948	rs7744541	6	NHLRC1	1606	intergenic	0.167	7	5	15
rs59662522	6	18119458	A	G	0.03082	9.613e-26	1.3339	0.1272	0.931537	rs76244256	6	NHLRC1	1260	intergenic	3.278	5	5	15
rs4588678	6	18119477	T	C	0.4284	1.117e-11	0.3768	0.0555	0.82159	rs7744541	6	NHLRC1	1241	intergenic	3.702	5	5	15
rs59065902	6	18119510	T	G	0.03082	6.428e-26	1.3324	0.1266	0.931537	rs76244256	6	NHLRC1	1208	intergenic	5.798	5	5	15
rs58413089	6	18119688	A	T	0.03082	7.042e-26	-1.3316	0.1266	0.931537	rs76244256	6	NHLRC1	1030	intergenic	5.08	4	1	15
rs73726541	6	18120013	A	G	0.03082	7.042e-26	1.3316	0.1266	0.931537	rs76244256	6	NHLRC1	0	downstream	4.813	6	5	15
rs79867975	6	18120156	T	C	0.03082	NA	NA	NA	0.931537	rs76244256	6	NHLRC1	0	downstream	4.312	7	5	15
rs149086139	6	18120172	T	TA	0.03082	NA	NA	NA	0.931537	rs76244256	6	NHLRC1	0	downstream	11.53	NA	5	15
rs77353348	6	18120400	T	C	0.03082	7.042e-26	-1.3316	0.1266	0.931537	rs76244256	6	NHLRC1	0	downstream	1.82	5	5	15
rs75289348	6	18120484	A	G	0.03082	7.042e-26	-1.3316	0.1266	0.931537	rs76244256	6	NHLRC1	0	downstream	3.573	5	5	15
rs55738521	6	18120554	T	C	0.03082	7.042e-26	-1.3316	0.1266	0.931537	rs76244256	6	NHLRC1	0	downstream	0.065	6	5	15
rs144540809	6	18120564	CCATAAACATGTAA	C	0.03082	NA	NA	NA	0.931537	rs76244256	6	NHLRC1	0	downstream	1.949	NA	5	15
rs10949480	6	18121024	A	G	0.03082	6.749e-26	-1.3321	0.1266	0.931537	rs76244256	6	NHLRC1	0	UTR3	3.491	5	5	15
rs10949481	6	18121029	A	T	0.03082	6.945e-26	1.3308	0.1265	0.931537	rs76244256	6	NHLRC1	0	UTR3	1.646	5	5	15
rs10949482	6	18121314	T	C	0.03082	9.647e-26	-1.3339	0.1272	0.931537	rs76244256	6	NHLRC1	0	UTR3	4.916	6	5	15
rs10949483	6	18122506	A	G	0.3996	6.306e-15	0.4355	0.0559	0.929897	rs7744541	6	NHLRC1	0	exonic	18.92	4	1	2
rs115931931	6	18122526	A	G	0.09046	2.3e-14	0.6872	0.09	1	rs77509695	6	NHLRC1	0	exonic	0.005	4	1	2
rs12111366	6	18122942	C	G	0.03082	8.224e-26	-1.3368	0.1273	0.931537	rs76244256	6	NHLRC1	0	upstream	0.228	2a	1	1
rs150694038	6	18123462	A	AC	0.1064	NA	NA	NA	0.842734	rs77509695	6	NHLRC1	0	upstream	NA	NA	1	5
rs12199316	6	18123502	C	G	0.4284	1.085e-11	-0.3776	0.0556	0.82159	rs7744541	6	NHLRC1	0	upstream	8.839	1f	1	5
rs9477631	6	18123772	A	G	0.4314	7.929e-12	-0.3799	0.0555	0.812024	rs7744541	6	NHLRC1	0	upstream	NA	5	1	5
rs73724422	6	18124230	T	C	0.03082	1.042e-25	1.3369	0.1275	0.931537	rs76244256	6	NHLRC1	1379	intergenic	1.51	6	5	5
rs55835807	6	18124962	C	G	0.03082	1.144e-25	1.3331	0.1273	0.931537	rs76244256	6	NHLRC1	2111	intergenic	8.19	6	5	5
rs145991169	6	18125063	T	TAAAC	0.03082	NA	NA	NA	0.931537	rs76244256	6	NHLRC1	2212	intergenic	14.05	NA	5	5
rs4348322	6	18125603	A	G	0.02883	7.182e-26	1.3387	0.1273	1	rs76244256	6	NHLRC1	2752	intergenic	2.767	5	5	5
rs115306927	6	18126938	A	T	0.02883	1.023e-25	1.3351	0.1273	1	rs76244256	6	TPMT	1604	intergenic	1.002	6	5	5
rs78631584	6	18128201	C	G	0.02883	1.071e-25	1.3346	0.1273	1	rs76244256	6	TPMT	0	downstream	4.721	6	4	5
rs75379431	6	18128481	T	G	0.02883	1.088e-25	1.3344	0.1273	1	rs76244256	6	TPMT	0	downstream	3.17	7	4	5
rs1142345	6	18130918	T	C	0.02883	7.51e-26	1.3372	0.1272	1	rs76244256	6	TPMT	0	exonic	28.3	NA	4	5
rs78846846	6	18132495	A	G	0.02883	7.511e-26	-1.3372	0.1272	1	rs76244256	6	TPMT	0	intronic	5.264	6	4	5
rs574488518	6	18134687	T	C	0.02883	NA	NA	NA	1	rs76244256	6	TPMT	0	intronic	3.652	NA	4	5
rs77134359	6	18135341	A	G	0.02883	7.898e-26	-1.3366	0.1272	1	rs76244256	6	TPMT	0	intronic	2.166	7	4	5
rs77339739	6	18135520	T	C	0.02883	7.898e-26	1.3366	0.1272	1	rs76244256	6	TPMT	0	intronic	11.17	5	4	5
rs1800460	6	18139228	T	C	0.02783	2.269e-20	-1.2885	0.1393	0.963485	rs76244256	6	TPMT	0	exonic	28.4	5	4	4
rs12201199	6	18139802	A	T	0.04871	6.006e-16	0.8435	0.1043	1	rs12201199	6	TPMT	0	intronic	NA	6	4	5
rs76244256	6	18140563	T	C	0.02883	6.231e-26	-1.3414	0.1274	1	rs76244256	6	TPMT	0	intronic	0.029	6	4	5
rs199696756	6	18140894	GAC	G	0.02883	NA	NA	NA	1	rs76244256	6	TPMT	0	intronic	1.138	NA	4	5
rs2842938	6	18141330	T	C	0.1561	2.575e-09	-0.425	0.0713	1	rs2842938	6	TPMT	0	intronic	1.033	7	4	5
rs112098771	6	18141639	T	C	0.03082	3.068e-24	1.2724	0.1253	0.931537	rs76244256	6	TPMT	0	intronic	0.276	6	4	5
rs114994345	6	18142288	T	C	0.02883	8.301e-25	-1.3258	0.1289	1	rs76244256	6	TPMT	0	intronic	6.365	4	4	4
rs2518464	6	18142289	A	G	0.4573	0.03834	-0.1138	0.055	0.864309	rs2842941	6	TPMT	0	intronic	5.781	NA	4	4
rs35237970	6	18142308	A	G	0.4851	1.543e-10	-0.3507	0.0548	0.972308	rs2842941	6	TPMT	0	intronic	6.057	3a	4	4
rs146389100	6	18142802	CCAAA	C	0.02883	NA	NA	NA	1	rs76244256	6	TPMT	0	intronic	8.982	NA	4	4
rs28385613	6	18142970	A	T	0.4006	1.266e-10	0.363	0.0564	0.793864	rs6459599	6	TPMT	0	intronic	6.528	7	4	4
rs76969503	6	18143512	T	C	0.02883	8.874e-25	-1.3241	0.1288	1	rs76244256	6	TPMT	0	intronic	3.247	7	4	5
rs2518463	6	18143769	A	G	0.4622	0.03592	-0.1152	0.0549	0.888833	rs2842941	6	TPMT	0	intronic	4.125	6	4	5
rs141831144	6	18144098	A	AG	0.02883	NA	NA	NA	1	rs76244256	6	TPMT	0	intronic	8.428	NA	4	5
rs7775626	6	18144521	A	T	0.02883	1.444e-24	1.3183	0.1289	1	rs76244256	6	TPMT	0	intronic	1.882	6	4	5
rs7760301	6	18144905	T	C	0.02883	1.536e-24	-1.3175	0.1289	1	rs76244256	6	TPMT	0	intronic	1.325	6	4	5
rs6459597	6	18144959	A	T	0.4622	NA	NA	NA	0.888833	rs2842941	6	TPMT	0	intronic	NA	6	4	5
rs2518462	6	18145372	A	T	0.4632	0.0334	-0.1165	0.0548	0.88487	rs2842941	6	TPMT	0	intronic	2.852	6	4	5
rs9297056	6	18145411	A	G	0.3966	0.04628	0.1114	0.0559	0.64437	rs2842941	6	TPMT	0	intronic	5.407	6	4	5
rs11966998	6	18145733	T	G	0.02883	1.661e-24	1.3188	0.1291	1	rs76244256	6	TPMT	0	intronic	12.22	5	4	5
rs11967496	6	18145750	T	C	0.02883	1.709e-24	1.3184	0.1291	1	rs76244256	6	TPMT	0	intronic	0.828	5	4	5
rs11969221	6	18145891	A	G	0.02883	1.691e-24	-1.3185	0.1291	1	rs76244256	6	TPMT	0	intronic	0.729	7	4	5
rs11964408	6	18145907	T	C	0.02883	1.691e-24	-1.3185	0.1291	1	rs76244256	6	TPMT	0	intronic	2.348	6	4	5
rs115368110	6	18146411	T	C	0.02883	NA	NA	NA	1	rs76244256	6	TPMT	0	intronic	0.977	6	4	5
rs10807622	6	18147186	A	C	0.4622	0.03101	-0.1181	0.0548	0.889242	rs2842941	6	TPMT	0	intronic	0.192	6	4	5
rs3898137	6	18147780	A	G	0.3986	6.748e-11	0.368	0.0564	0.794244	rs6459599	6	TPMT	0	intronic	4.082	5	4	5
rs17839845	6	18147958	A	C	0.02883	1.906e-25	-1.3264	0.1272	1	rs76244256	6	TPMT	0	intronic	8.317	NA	4	5
rs4449636	6	18148019	A	G	0.4632	0.03154	0.1177	0.0548	0.88487	rs2842941	6	TPMT	0	intronic	4.774	5	4	5
rs12529220	6	18148247	A	T	0.4622	0.03161	0.1177	0.0548	0.888833	rs2842941	6	TPMT	0	intronic	3.263	6	4	5
rs75221067	6	18148665	C	G	0.02883	1.913e-25	-1.3274	0.1273	1	rs76244256	6	TPMT	0	intronic	0.423	2b	4	5
rs3931660	6	18149105	A	T	0.02883	1.905e-25	1.3274	0.1273	1	rs76244256	6	TPMT	0	intronic	2.599	5	4	5
rs3930696	6	18149526	T	C	0.4622	0.03224	0.1174	0.0548	0.888833	rs2842941	6	TPMT	0	intronic	2.05	NA	4	5
rs3930695	6	18149668	T	G	0.2922	3.144e-10	-0.3824	0.0608	1	rs3930695	6	TPMT	0	intronic	0.48	NA	4	5
rs2842941	6	18150514	C	G	0.4901	5.741e-11	-0.3531	0.0539	1	rs2842941	6	TPMT	0	intronic	1.974	6	4	5
rs145835309	6	18151571	T	C	0.02883	2.105e-25	1.3262	0.1273	1	rs76244256	6	TPMT	0	intronic	1.764	6	5	5
rs79050301	6	18152190	T	C	0.02883	3.508e-25	1.3218	0.1275	1	rs76244256	6	TPMT	0	intronic	0.895	5	5	5
rs77032929	6	18152293	T	C	0.02883	2.204e-25	1.3253	0.1273	1	rs76244256	6	TPMT	0	intronic	0.884	5	5	5
rs76574179	6	18152540	C	G	0.02883	1.081e-23	-1.2544	0.125	1	rs76244256	6	TPMT	0	intronic	0.148	7	5	5
rs201170640	6	18152819	T	TTTC	0.02883	NA	NA	NA	1	rs76244256	6	TPMT	0	intronic	NA	NA	3	5
rs2518469	6	18153330	A	T	0.4821	2.953e-10	0.3459	0.0549	0.881309	rs2842941	6	TPMT	0	intronic	15.58	4	1	7
rs2842942	6	18154515	A	T	0.4612	0.03353	-0.1149	0.054	0.893226	rs2842941	6	TPMT	0	intronic	0.441	4	1	7
rs150981757	6	18154526	C	CACAA	0.02982	NA	NA	NA	0.964627	rs76244256	6	TPMT	0	intronic	8.849	NA	1	7
rs2842943	6	18154895	T	C	0.4036	0.0239	0.1237	0.0548	0.683935	rs2842941	6	TPMT	0	intronic	8.393	3a	1	1
rs76835453	6	18157625	T	C	0.02883	4.145e-25	1.3216	0.1277	1	rs76244256	6	KDM1B	0	intronic	0.855	5	5	5
rs77095250	6	18157866	T	C	0.02883	3.338e-25	1.3236	0.1276	1	rs76244256	6	KDM1B	0	intronic	8.69	6	5	5
rs75390997	6	18159705	T	C	0.02783	1.104e-20	1.2935	0.1387	0.963485	rs76244256	6	KDM1B	0	intronic	5.029	5	4	5
rs79325856	6	18161232	A	G	0.02883	2.967e-25	1.3236	0.1275	1	rs76244256	6	KDM1B	0	intronic	12.84	5	4	4
rs55801031	6	18166260	A	T	0.1213	4.353e-08	-0.4223	0.0771	0.980936	rs6904025	6	KDM1B	0	intronic	2.069	3a	4	5
rs70974708	6	18173321	C	CA	0.4056	NA	NA	NA	0.821446	rs6459599	6	KDM1B	0	intronic	3.313	NA	4	5
rs138907444	6	18174085	T	C	0.1203	2.12e-08	-0.4376	0.0781	0.990447	rs6904025	6	KDM1B	0	intronic	1.575	7	4	5
rs140242930	6	18174473	CT	C	0.1213	NA	NA	NA	1	rs6904025	6	KDM1B	0	intronic	NA	NA	4	5
rs6459599	6	18175255	A	T	0.3996	9.373e-10	-0.3434	0.0561	1	rs6459599	6	KDM1B	0	intronic	1.13	7	4	5
rs112230930	6	18176718	C	G	0.1203	2.529e-08	0.4286	0.0769	0.990447	rs6904025	6	KDM1B	0	intronic	2.475	4	4	5
rs113892766	6	18176795	A	C	0.1203	NA	NA	NA	0.990447	rs6904025	6	KDM1B	0	intronic	3.055	7	4	5
rs113253946	6	18176796	A	C	0.1203	NA	NA	NA	0.990447	rs6904025	6	KDM1B	0	intronic	7.328	7	4	5
rs58600716	6	18177411	C	T	0.1213	NA	NA	NA	1	rs6904025	6	KDM1B	0	intronic	4.934	6	2	5
rs67711903	6	18178480	A	AT	0.1402	NA	NA	NA	0.844928	rs6904025	6	KDM1B	0	intronic	0.492	NA	5	5
rs6904025	6	18178858	A	G	0.1213	1.321e-08	-0.4392	0.0773	1	rs6904025	6	KDM1B	0	intronic	5.735	6	5	5
rs6927693	6	18179110	A	G	0.1213	4.14e-08	0.4202	0.0766	1	rs6904025	6	KDM1B	0	intronic	10.21	5	2	5
rs60761025	6	18179270	A	T	0.1213	4.302e-08	-0.4214	0.0769	1	rs6904025	6	KDM1B	0	intronic	4.91	5	2	5
rs12206891	6	18180005	T	C	0.1402	5.117e-07	-0.3555	0.0708	0.844928	rs6904025	6	KDM1B	0	intronic	6.49	6	2	5
rs58897247	6	18180584	T	G	0.1213	4.272e-08	0.4196	0.0766	1	rs6904025	6	KDM1B	0	intronic	11.38	7	2	5
rs12664214	6	18181345	T	C	0.1412	4.135e-07	-0.3582	0.0707	0.837787	rs6904025	6	KDM1B	0	intronic	0.409	6	4	5
rs12665749	6	18181374	A	G	0.1223	4.082e-08	0.4208	0.0767	0.990493	rs6904025	6	KDM1B	0	intronic	11.85	6	4	5
rs72840605	6	18181638	T	C	0.1223	3.769e-08	0.4217	0.0767	0.990493	rs6904025	6	KDM1B	0	intronic	0.157	7	4	5
rs12207405	6	18181764	A	G	0.1412	4.865e-07	0.3565	0.0709	0.837787	rs6904025	6	KDM1B	0	intronic	3.408	7	4	5
rs12208906	6	18181892	T	C	0.1412	4.559e-07	0.3572	0.0708	0.837787	rs6904025	6	KDM1B	0	intronic	0.661	5	4	5
rs10949486	6	18182908	A	G	0.4016	2.101e-09	0.3365	0.0562	0.983981	rs6459599	6	KDM1B	0	intronic	0.837	7	4	5
rs72840608	6	18186591	A	G	0.1223	4.404e-08	0.4203	0.0768	0.990493	rs6904025	6	KDM1B	0	intronic	2.553	4	2	5
rs9477664	6	18190957	T	C	0.1312	NA	NA	NA	0.912161	rs6904025	6	KDM1B	0	intronic	3.453	6	4	5
rs72840615	6	18198105	T	C	0.1213	9.893e-08	-0.4097	0.0769	1	rs6904025	6	KDM1B	0	intronic	14.52	6	4	5
rs6905751	6	18200385	A	G	0.1223	9.243e-08	0.4108	0.0769	0.990493	rs6904025	6	KDM1B	0	intronic	0.648	7	4	5
rs6924848	6	18205525	T	C	0.3956	1.184e-08	0.3223	0.0565	0.984121	rs6459599	6	KDM1B	0	intronic	0.781	6	4	5
rs200698143	6	18208832	ATGTG	A	0.4145	NA	NA	NA	0.898063	rs6459599	6	KDM1B	0	intronic	0.247	NA	4	5
rs150551	6	25533930	A	G	0.3052	5.905e-07	0.2888	0.0578	0.784205	rs4712953	7	LRRC16A	0	intronic	2.559	NA	4	15
rs6935612	6	25585844	T	C	0.3091	2.237e-08	0.3231	0.0578	0.810952	rs4712953	7	LRRC16A	0	intronic	3.036	6	5	5
rs1028318	6	25590224	T	C	0.3091	5.136e-08	0.314	0.0577	0.810952	rs4712953	7	LRRC16A	0	intronic	14.39	5	4	5
rs3804118	6	25592651	A	C	0.3082	7.632e-08	0.3106	0.0578	0.814888	rs4712953	7	LRRC16A	0	intronic	8.861	NA	4	5
rs2077393	6	25607365	T	C	0.3101	8.726e-08	-0.3081	0.0576	0.833146	rs4712953	7	LRRC16A	0	intronic	0.785	NA	4	5
rs5875054	6	25607442	G	GTT	0.3121	NA	NA	NA	0.825305	rs4712953	7	LRRC16A	0	intronic	NA	NA	4	5
rs742132	6	25607571	A	G	0.3101	8.59e-08	0.3082	0.0576	0.833146	rs4712953	7	LRRC16A	0	intronic	3.239	NA	4	5
rs7383628	6	25607876	A	G	0.3101	8.5e-08	0.3083	0.0576	0.833146	rs4712953	7	LRRC16A	0	intronic	4.203	3a	4	5
rs3827500	6	25607908	A	G	0.3101	8.455e-08	0.3084	0.0576	0.833146	rs4712953	7	LRRC16A	0	intronic	5.78	NA	4	5
rs3804109	6	25608009	T	C	0.3101	1.378e-07	-0.3033	0.0576	0.833146	rs4712953	7	LRRC16A	0	intronic	2.04	NA	4	5
rs3804108	6	25608215	T	C	0.3101	1.776e-07	0.3019	0.0578	0.833146	rs4712953	7	LRRC16A	0	intronic	2.548	NA	4	5
rs59606579	6	25608370	A	G	0.3101	1.343e-07	-0.3036	0.0576	0.833146	rs4712953	7	LRRC16A	0	intronic	3.178	7	4	5
rs3804106	6	25608374	A	G	0.3101	1.322e-07	-0.3038	0.0576	0.833146	rs4712953	7	LRRC16A	0	intronic	7.455	NA	4	5
rs6903817	6	25609477	A	G	0.3091	1.05e-07	-0.3062	0.0576	0.837097	rs4712953	7	LRRC16A	0	intronic	0.23	7	4	5
rs6904044	6	25609643	A	G	0.3101	8.428e-08	-0.3085	0.0576	0.833146	rs4712953	7	LRRC16A	0	intronic	3.844	7	4	5
rs6903765	6	25609738	A	G	0.3091	8.608e-08	0.3083	0.0576	0.837097	rs4712953	7	LRRC16A	0	intronic	0.567	6	4	5
rs6908390	6	25609756	T	C	0.3091	8.608e-08	-0.3083	0.0576	0.837097	rs4712953	7	LRRC16A	0	intronic	4.914	7	4	5
rs3804105	6	25612683	A	C	0.3082	1.684e-07	0.3012	0.0576	0.832632	rs4712953	7	LRRC16A	0	intronic	0.551	NA	4	5
rs1569483	6	25614595	C	G	0.3082	7.716e-08	0.3097	0.0576	0.832632	rs4712953	7	LRRC16A	0	intronic	3.36	6	4	5
rs1321252	6	25616232	C	G	0.3082	7.118e-08	0.3105	0.0576	0.832632	rs4712953	7	LRRC16A	0	intronic	1.341	6	4	5
rs12528262	6	25616688	A	G	0.3082	7.003e-08	-0.3116	0.0578	0.832632	rs4712953	7	LRRC16A	0	intronic	0.044	7	4	5
rs10946785	6	25617068	T	G	0.3082	7.05e-08	-0.3108	0.0577	0.832632	rs4712953	7	LRRC16A	0	intronic	1.096	3a	4	5
rs1997672	6	25617544	G	T	0.3082	NA	NA	NA	0.832632	rs4712953	7	LRRC16A	0	intronic	3.178	6	4	5
rs7761700	6	25618191	C	G	0.3082	7.074e-08	-0.3109	0.0577	0.832632	rs4712953	7	LRRC16A	0	intronic	0.546	7	5	5
rs2281070	6	25622116	T	C	0.2972	3.739e-08	-0.3204	0.0582	0.900965	rs4712953	7	LRRC16A	1358	intergenic	0.18	7	4	15
rs2281071	6	25622212	A	G	0.3628	2.068e-06	-0.2636	0.0555	0.670097	rs4712953	7	LRRC16A	1454	intergenic	1.424	7	4	15
rs12183240	6	25624416	A	G	0.2952	8.707e-09	-0.3356	0.0583	0.918559	rs4712953	7	LRRC16A	3658	intergenic	0.205	4	5	15
rs73397619	6	25624800	T	C	0.2952	6.963e-09	0.3378	0.0583	0.918559	rs4712953	7	LRRC16A	4042	intergenic	2.142	5	5	15
rs12201186	6	25625595	A	C	0.2972	2.022e-08	0.3265	0.0582	0.909854	rs4712953	7	LRRC16A	4837	intergenic	0.727	5	5	15
rs4413605	6	25626846	A	T	0.2972	2.079e-08	-0.3262	0.0582	0.909854	rs4712953	7	LRRC16A	6088	intergenic	4.526	6	5	15
rs10223506	6	25627216	T	G	0.2972	2.17e-08	0.3258	0.0582	0.909854	rs4712953	7	LRRC16A	6458	intergenic	3.651	5	5	15
rs10946786	6	25627687	T	C	0.2972	2.049e-08	-0.3263	0.0582	0.909854	rs4712953	7	LRRC16A	6929	intergenic	0.295	6	5	15
rs9295667	6	25628445	A	G	0.2972	1.995e-08	-0.3266	0.0582	0.909854	rs4712953	7	LRRC16A	7687	intergenic	1.566	7	5	15
rs9467538	6	25628688	A	G	0.2952	7.064e-09	-0.3376	0.0583	0.918559	rs4712953	7	LRRC16A	7930	intergenic	6.159	5	5	15
rs2223323	6	25628852	A	T	0.2962	2.27e-08	-0.3253	0.0582	0.905288	rs4712953	7	LRRC16A	8094	intergenic	1.958	5	5	15
rs2205933	6	25628924	A	C	0.2972	2.162e-08	-0.3258	0.0582	0.909854	rs4712953	7	LRRC16A	8166	intergenic	2.619	5	5	15
rs1980450	6	25629747	A	G	0.2972	1.447e-08	0.3298	0.0582	0.909854	rs4712953	7	LRRC16A	8989	intergenic	3.417	4	5	14
rs1980451	6	25630091	A	G	0.2972	2.113e-08	-0.326	0.0582	0.909854	rs4712953	7	LRRC16A	9333	intergenic	0.365	5	5	14
rs1980452	6	25630136	T	C	0.2972	4.68e-08	0.3188	0.0584	0.909854	rs4712953	7	LRRC16A	9378	intergenic	2.499	5	5	14
rs9467539	6	25630231	C	A	0.2972	NA	NA	NA	0.909854	rs4712953	7	LRRC16A	9473	intergenic	1.514	4	5	14
rs9467541	6	25630549	T	C	0.2952	7.624e-09	-0.3369	0.0583	0.918559	rs4712953	7	LRRC16A	9791	intergenic	2.945	5	5	14
rs9467542	6	25631053	C	G	0.2972	2.22e-08	-0.3258	0.0582	0.909854	rs4712953	7	LRRC16A	10295	intergenic	0.266	4	5	14
rs2072842	6	25631179	T	C	0.2982	2.486e-08	-0.3251	0.0583	0.905537	rs4712953	7	LRRC16A	10421	intergenic	1.535	7	5	14
rs2072844	6	25632041	A	G	0.2962	1.088e-08	-0.333	0.0583	0.914195	rs4712953	7	LRRC16A	11283	intergenic	4.246	7	5	14
rs2208041	6	25632342	T	C	0.2873	5.804e-09	0.3417	0.0587	0.962634	rs4712953	7	LRRC16A	11584	intergenic	1.789	NA	5	14
rs1321251	6	25632751	A	G	0.2873	5.679e-09	0.342	0.0587	0.962634	rs4712953	7	LRRC16A	11993	intergenic	0.422	NA	5	14
rs1853049	6	25633052	T	C	0.2873	5.537e-09	0.3424	0.0587	0.962634	rs4712953	7	LRRC16A	12294	intergenic	0.023	NA	5	14
rs73397648	6	25634033	A	G	0.2873	6.763e-09	0.3407	0.0588	0.962634	rs4712953	7	LRRC16A	13275	intergenic	0.825	7	5	14
rs7773087	6	25634440	T	C	0.2873	6.376e-09	0.3408	0.0587	0.962634	rs4712953	7	LRRC16A	13682	intergenic	0.36	5	5	14
rs11285253	6	25635317	A	AT	0.3012	NA	NA	NA	0.899244	rs4712953	7	LRRC16A	14559	intergenic	NA	NA	5	14
rs16890878	6	25636915	T	C	0.2863	6.911e-09	0.3398	0.0587	0.967113	rs4712953	7	SCGN	15549	intergenic	1.767	3b	5	14
rs1406926	6	25637117	A	G	0.2863	7.195e-09	0.3396	0.0587	0.967113	rs4712953	7	SCGN	15347	intergenic	2.691	NA	5	14
rs1406925	6	25637468	T	C	0.2863	7.116e-09	-0.3397	0.0587	0.967113	rs4712953	7	SCGN	14996	intergenic	7.408	NA	5	14
rs58499973	6	25637632	A	G	0.2863	NA	NA	NA	0.967113	rs4712953	7	SCGN	14832	intergenic	2.001	3a	5	14
rs59878104	6	25637633	TC	T	0.2863	NA	NA	NA	0.967113	rs4712953	7	SCGN	14831	intergenic	5.549	NA	5	14
rs58262709	6	25637708	T	C	0.2863	7.517e-09	-0.3392	0.0587	0.967113	rs4712953	7	SCGN	14756	intergenic	4.819	2b	5	14
rs7774036	6	25638211	A	G	0.2863	7.558e-09	0.3391	0.0587	0.967113	rs4712953	7	SCGN	14253	intergenic	3.596	4	5	14
rs73397653	6	25639216	T	C	0.2853	6.325e-09	-0.3411	0.0587	0.971817	rs4712953	7	SCGN	13248	intergenic	0.525	6	5	14
rs714563	6	25640166	T	C	0.2863	7.755e-09	-0.3387	0.0587	0.967113	rs4712953	7	SCGN	12298	intergenic	2.272	4	5	14
rs10447385	6	25640674	A	G	0.2863	7.884e-09	0.3385	0.0587	0.967113	rs4712953	7	SCGN	11790	intergenic	0.193	5	2	14
rs10447386	6	25640727	T	C	0.2863	7.884e-09	-0.3385	0.0587	0.967113	rs4712953	7	SCGN	11737	intergenic	4.185	5	2	14
rs6456687	6	25641636	A	T	0.2863	8.103e-09	0.3382	0.0587	0.967113	rs4712953	7	SCGN	10828	intergenic	0.979	7	5	14
rs10447387	6	25642100	A	G	0.2863	8.328e-09	0.338	0.0587	0.967113	rs4712953	7	SCGN	10364	intergenic	8.488	6	2	14
rs10447388	6	25642243	A	G	0.2863	8.328e-09	0.338	0.0587	0.967113	rs4712953	7	SCGN	10221	intergenic	6.808	6	2	14
rs10447389	6	25642577	A	G	0.2863	8.86e-09	-0.3373	0.0586	0.967113	rs4712953	7	SCGN	9887	intergenic	6.852	3a	1	14
rs4712948	6	25643804	C	G	0.2863	8.209e-09	0.3381	0.0587	0.967113	rs4712953	7	SCGN	8660	intergenic	0.844	5	5	14
rs4712949	6	25644203	T	C	0.2883	1.12e-08	-0.3355	0.0587	0.958001	rs4712953	7	SCGN	8261	intergenic	0.59	7	5	14
rs909663	6	25645314	A	C	0.2863	8.959e-09	0.3372	0.0587	0.967113	rs4712953	7	SCGN	7150	intergenic	0.292	7	5	14
rs876239	6	25645362	T	C	0.2853	7.565e-09	-0.3392	0.0587	0.971817	rs4712953	7	SCGN	7102	intergenic	5.631	6	5	14
rs35925328	6	25646126	G	GC	0.2853	NA	NA	NA	0.971817	rs4712953	7	SCGN	6337	intergenic	1.314	NA	5	14
rs909665	6	25646145	A	G	0.2853	6.732e-09	-0.3404	0.0587	0.971817	rs4712953	7	SCGN	6319	intergenic	2.062	5	5	14
rs10946787	6	25646839	A	T	0.2863	8.209e-09	-0.3381	0.0587	0.967113	rs4712953	7	SCGN	5625	intergenic	2.305	7	5	14
rs976958	6	25650096	T	C	0.2853	6.235e-09	-0.3409	0.0587	0.971817	rs4712953	7	SCGN	2368	intergenic	11.42	4	5	14
rs1883258	6	25650159	T	G	0.3688	5.788e-05	-0.2229	0.0554	0.663635	rs4712953	7	SCGN	2305	intergenic	0.573	4	5	14
rs71808492	6	25650865	A	ATATG	0.2863	NA	NA	NA	0.967113	rs4712953	7	SCGN	1595	intergenic	NA	NA	5	14
rs12528182	6	25651197	C	G	0.2853	6.133e-09	0.341	0.0587	0.971817	rs4712953	7	SCGN	1267	intergenic	0.295	7	5	14
rs12524760	6	25651263	A	G	0.2853	6.133e-09	0.341	0.0587	0.971817	rs4712953	7	SCGN	1201	intergenic	2.525	7	5	14
rs4140640	6	25651650	C	G	0.2853	4.467e-09	0.3448	0.0588	0.971817	rs4712953	7	SCGN	0	upstream	10.27	5	5	14
rs3215471	6	25652568	A	AG	0.2853	NA	NA	NA	0.971817	rs4712953	7	SCGN	0	UTR5	2.289	NA	1	14
rs1040419	6	25653090	T	G	0.2863	9.268e-09	-0.3368	0.0586	0.967113	rs4712953	7	SCGN	0	intronic	0.215	7	1	14
rs1406927	6	25653842	T	G	0.2863	9.318e-09	0.3368	0.0586	0.967113	rs4712953	7	SCGN	0	intronic	9.615	NA	1	14
rs2281075	6	25654987	T	C	0.2853	6.884e-09	-0.3399	0.0587	0.971817	rs4712953	7	SCGN	0	intronic	3.06	6	1	14
rs2072846	6	25655104	T	C	0.2863	6.708e-09	0.34	0.0586	0.967113	rs4712953	7	SCGN	0	intronic	0.225	7	1	14
rs12527646	6	25655675	A	G	0.2853	5.406e-09	-0.3425	0.0587	0.971817	rs4712953	7	SCGN	0	intronic	0.824	5	2	14
rs16890900	6	25655839	T	G	0.2863	6.634e-09	0.3401	0.0586	0.967113	rs4712953	7	SCGN	0	intronic	1.936	5	2	14
rs75709648	6	25655893	AT	A	0.2853	NA	NA	NA	0.971817	rs4712953	7	SCGN	0	intronic	0.099	NA	2	14
rs10484591	6	25656661	C	G	0.2833	1.241e-08	0.3358	0.059	0.962469	rs4712953	7	SCGN	0	intronic	1.003	6	2	14
rs60513855	6	25658414	T	C	0.2843	4.319e-09	-0.345	0.0588	0.976547	rs4712953	7	SCGN	0	intronic	0.864	6	5	14
rs1003967	6	25658907	T	C	0.2843	4.816e-09	0.344	0.0588	0.976547	rs4712953	7	SCGN	0	intronic	2.361	6	5	14
rs5875057	6	25659021	C	CA	0.2873	NA	NA	NA	0.962437	rs4712953	7	SCGN	0	intronic	2.733	NA	5	14
rs9467552	6	25659219	A	G	0.2873	1.948e-08	-0.3289	0.0586	0.962437	rs4712953	7	SCGN	0	intronic	0.969	7	5	14
rs10946788	6	25660510	A	G	0.2863	1.662e-08	-0.3309	0.0586	0.967113	rs4712953	7	SCGN	0	intronic	0.674	4	5	14
rs9461188	6	25660972	A	G	0.2873	2.044e-08	0.3284	0.0586	0.962437	rs4712953	7	SCGN	0	intronic	2.626	2b	2	14
rs9461189	6	25661064	A	G	0.2873	2.044e-08	-0.3284	0.0586	0.962437	rs4712953	7	SCGN	0	intronic	1.177	4	2	14
rs2072850	6	25661368	A	C	0.2863	1.689e-08	0.3308	0.0586	0.967113	rs4712953	7	SCGN	0	intronic	0.26	5	5	14
rs2072847	6	25661887	A	T	0.2853	6.487e-09	0.3409	0.0587	0.971817	rs4712953	7	SCGN	0	intronic	0.92	5	2	14
rs2072851	6	25662332	C	G	0.2853	6.595e-09	-0.3407	0.0587	0.971817	rs4712953	7	SCGN	0	intronic	0.33	7	5	14
rs7754155	6	25662686	A	G	0.2843	NA	NA	NA	0.976547	rs4712953	7	SCGN	0	intronic	2.224	5	5	14
rs73399723	6	25663610	T	G	0.2873	2.17e-08	0.3269	0.0584	0.962437	rs4712953	7	SCGN	0	intronic	11.93	6	5	14
rs10946789	6	25663903	A	G	0.2843	5.514e-09	0.3426	0.0588	0.976547	rs4712953	7	SCGN	0	intronic	0.787	5	5	14
rs12529390	6	25664679	T	C	0.2863	9.902e-09	-0.3369	0.0588	0.967113	rs4712953	7	SCGN	0	intronic	0.417	5	5	14
rs10713750	6	25666064	A	AT	0.2863	NA	NA	NA	0.967113	rs4712953	7	SCGN	0	intronic	1.603	NA	5	14
rs7775000	6	25666164	A	G	0.2863	1.841e-08	-0.3299	0.0586	0.967113	rs4712953	7	SCGN	0	intronic	2.71	7	5	14
rs7757280	6	25666532	T	C	0.2863	1.941e-08	0.3298	0.0587	0.967113	rs4712953	7	SCGN	0	intronic	1.344	7	5	14
rs12525376	6	25666684	T	G	0.2873	1.063e-08	0.3364	0.0588	0.962437	rs4712953	7	SCGN	0	intronic	1.617	7	5	14
rs12524429	6	25668075	A	C	0.2813	4.146e-09	-0.3453	0.0587	0.97194	rs4712953	7	SCGN	0	intronic	0.574	7	5	14
rs2064763	6	25669157	A	G	0.2853	9.976e-09	-0.3371	0.0588	0.971699	rs4712953	7	SCGN	0	intronic	1.373	NA	5	14
rs2064125	6	25669305	C	G	0.2893	NA	NA	NA	0.953162	rs4712953	7	SCGN	0	intronic	0.286	7	5	14
rs2064126	6	25669496	A	G	0.2873	1.506e-08	0.3316	0.0586	0.981061	rs4712953	7	SCGN	0	intronic	2.526	7	5	14
rs2064127	6	25669636	A	T	0.2883	1.686e-08	0.3305	0.0586	0.985834	rs4712953	7	SCGN	0	intronic	2.111	6	5	14
rs4712952	6	25670792	T	C	0.2883	1.649e-08	0.3308	0.0586	0.985792	rs4712953	7	SCGN	0	intronic	NA	3a	5	14
rs10708324	6	25671626	C	CT	0.2893	NA	NA	NA	0.990573	rs4712953	7	SCGN	0	intronic	4.804	NA	5	14
rs4712953	6	25671846	A	T	0.2873	3.604e-09	0.3464	0.0587	1	rs4712953	7	SCGN	0	intronic	7.884	3b	5	14
rs4712954	6	25671873	T	C	0.2893	1.043e-08	-0.3353	0.0586	0.990573	rs4712953	7	SCGN	0	intronic	2.088	5	5	14
rs7961366	12	107296041	T	C	0.4712	2.723e-06	-0.2516	0.0536	0.706498	rs10778517	8	EEF1B2P4	0	upstream	12.65	5	5	14
rs6539285	12	107297461	A	G	0.4712	2.058e-06	0.2545	0.0536	0.706498	rs10778517	8	EEF1B2P4	1699	intergenic	6.382	4	1	1
rs6539286	12	107297623	C	G	0.4712	1.445e-06	-0.2587	0.0537	0.705207	rs10778517	8	EEF1B2P4	1861	intergenic	3.982	4	1	1
rs6539287	12	107297650	A	C	0.4712	1.706e-06	-0.2569	0.0537	0.705207	rs10778517	8	EEF1B2P4	1888	intergenic	7.667	3a	1	1
rs6539288	12	107297862	A	T	0.4722	1.481e-06	0.2581	0.0536	0.70844	rs10778517	8	EEF1B2P4	2100	intergenic	0.006	6	1	14
rs1468908	12	107298317	A	G	0.4722	2.087e-06	0.2542	0.0536	0.70844	rs10778517	8	EEF1B2P4	2555	intergenic	2.267	NA	5	14
rs1470380	12	107298739	A	G	0.4722	2.112e-06	-0.254	0.0536	0.70844	rs10778517	8	EEF1B2P4	2977	intergenic	0.927	NA	5	14
rs10861672	12	107300000	T	C	0.4722	2.697e-06	0.251	0.0535	0.70844	rs10778517	8	EEF1B2P4	4238	intergenic	0.231	7	5	14
rs10861673	12	107300071	A	G	0.4722	2.074e-06	0.2542	0.0536	0.70844	rs10778517	8	EEF1B2P4	4309	intergenic	0.291	6	5	14
rs7956807	12	107300526	T	C	0.4722	1.754e-06	-0.2559	0.0535	0.70844	rs10778517	8	RPL30P12	4009	intergenic	0.405	6	5	14
rs7298423	12	107301980	A	G	0.4722	1.949e-06	0.2547	0.0535	0.70844	rs10778517	8	RPL30P12	2555	intergenic	5.433	5	5	14
rs10778513	12	107302183	T	C	0.4722	1.149e-06	0.2608	0.0536	0.70844	rs10778517	8	RPL30P12	2352	intergenic	7.727	4	5	14
rs1037012	12	107302677	T	C	0.4722	1.949e-06	0.2547	0.0535	0.70844	rs10778517	8	RPL30P12	1858	intergenic	0.858	NA	5	14
rs1037011	12	107302778	T	C	0.4722	1.917e-06	0.2547	0.0535	0.70844	rs10778517	8	RPL30P12	1757	intergenic	1.022	NA	5	14
rs11113143	12	107303859	T	A	0.4652	NA	NA	NA	0.6779	rs10778517	8	RPL30P12	0	upstream	0.393	6	5	14
rs10746069	12	107303977	T	C	0.4722	1.907e-06	-0.2548	0.0535	0.70844	rs10778517	8	RPL30P12	0	upstream	5.355	5	5	14
rs10746070	12	107304459	T	C	0.4652	1.816e-05	-0.2296	0.0536	0.6779	rs10778517	8	RPL30P12	0	upstream	5.559	3a	2	14
rs4964497	12	107304489	T	G	0.4722	1.897e-06	0.2548	0.0535	0.70844	rs10778517	8	RPL30P12	0	upstream	1.727	3a	2	14
rs2053206	12	107306179	A	G	0.4712	1.926e-06	0.2546	0.0535	0.705207	rs10778517	8	RPL30P12	1292	intergenic	0.833	NA	5	15
rs2053205	12	107306267	A	G	0.4722	1.917e-06	0.2547	0.0535	0.70844	rs10778517	8	RPL30P12	1380	intergenic	3.626	NA	5	15
rs4964498	12	107306723	A	T	0.4722	1.76e-06	-0.2555	0.0535	0.70844	rs10778517	8	RPL30P12	1836	intergenic	NA	7	5	15
rs759605	12	107307179	T	C	0.4722	1.838e-06	0.255	0.0534	0.70844	rs10778517	8	RPL30P12	2292	intergenic	9.676	NA	2	15
rs759604	12	107307296	T	G	0.4722	1.828e-06	0.255	0.0534	0.70844	rs10778517	8	RPL30P12	2409	intergenic	2.491	NA	5	15
rs759603	12	107307391	T	G	0.4722	2.339e-06	-0.2524	0.0535	0.70844	rs10778517	8	RPL30P12	2504	intergenic	3.163	NA	5	15
rs2075289	12	107307638	T	C	0.4722	1.874e-06	-0.2548	0.0535	0.70844	rs10778517	8	RPL30P12	2751	intergenic	1.795	NA	5	14
rs4964192	12	107308792	A	G	0.4722	1.855e-06	0.2549	0.0535	0.70844	rs10778517	8	RPL30P12	3905	intergenic	0.171	3a	2	15
rs1822736	12	107309259	T	C	0.4722	1.827e-06	-0.2551	0.0535	0.70844	rs10778517	8	RPL30P12	4372	intergenic	4.906	NA	5	15
rs6539289	12	107309316	T	G	0.4722	1.818e-06	-0.2552	0.0535	0.70844	rs10778517	8	RPL30P12	4429	intergenic	0.308	5	5	15
rs6539290	12	107309649	A	C	0.4722	1.818e-06	-0.2552	0.0535	0.70844	rs10778517	8	RPL30P12	4762	intergenic	NA	3a	5	15
rs6539291	12	107309811	A	G	0.4722	1.704e-06	-0.2558	0.0535	0.70844	rs10778517	8	RPL30P12	4924	intergenic	0.44	5	5	15
rs150669861	12	107311149	CAA	C	0.4831	NA	NA	NA	0.63978	rs10778517	8	RPL30P12	6262	intergenic	2.553	NA	5	15
rs1444583	12	107312846	C	G	0.4722	1.486e-06	-0.2573	0.0534	0.70844	rs10778517	8	RPL30P12	7959	intergenic	0.483	2b	2	15
rs1545097	12	107313696	C	G	0.4722	1.56e-06	0.2567	0.0534	0.70844	rs10778517	8	RPL30P12	8809	intergenic	2.984	3a	2	15
rs6539292	12	107313713	T	C	0.4722	1.56e-06	-0.2567	0.0534	0.70844	rs10778517	8	RPL30P12	8826	intergenic	7.321	4	2	15
rs1444581	12	107314251	A	G	0.4722	1.873e-06	0.2547	0.0534	0.70844	rs10778517	8	RPL30P12	9364	intergenic	0.316	NA	5	15
rs566340638	12	107314481	C	CT	0.4751	NA	NA	NA	0.700732	rs10778517	8	RPL30P12	9594	intergenic	NA	NA	5	15
rs1444580	12	107314558	A	G	0.4722	1.498e-06	-0.2571	0.0534	0.70844	rs10778517	8	RPL30P12	9671	intergenic	2.408	NA	5	15
rs149643059	12	107317913	GTTTTGT	G	0.4751	NA	NA	NA	0.715666	rs10778517	8	RPL30P12	13026	intergenic	1.249	NA	2	15
rs4479083	12	107321245	C	G	0.4622	5.555e-10	-0.3334	0.0538	0.995827	rs10778517	8	RPL30P12	16358	intergenic	0.136	7	13	15
rs4964193	12	107321748	T	C	0.4622	3.045e-06	-0.2496	0.0535	0.754193	rs10778517	8	RPL30P12	16861	intergenic	0.549	7	13	15
rs11113144	12	107323422	T	C	0.3976	1.001e-06	0.269	0.055	0.772796	rs10778517	8	RPL30P12	18535	intergenic	2.338	5	13	15
rs1348566	12	107325648	T	C	0.3976	8.606e-07	-0.2706	0.055	0.772796	rs10778517	8	RPL30P12	20761	intergenic	5.35	NA	9	15
rs7305715	12	107326552	A	G	0.4622	4.654e-10	-0.3349	0.0537	0.995827	rs10778517	8	ENSG00000260329	21255	intergenic	4.987	6	9	15
rs79419951	12	107326684	ACATTTCC	A	0.3976	NA	NA	NA	0.772796	rs10778517	8	ENSG00000260329	21123	intergenic	6.059	NA	9	15
rs2216221	12	107327231	A	T	0.3976	8.351e-07	0.2709	0.055	0.772796	rs10778517	8	ENSG00000260329	20576	intergenic	0.09	7	9	15
rs535845344	12	107328030	C	CAAA	0.496	NA	NA	NA	0.61543	rs10778517	8	ENSG00000260329	19774	intergenic	3.666	NA	13	15
rs2374651	12	107328124	A	G	0.4622	5.302e-10	0.334	0.0538	0.995827	rs10778517	8	ENSG00000260329	19683	intergenic	3.412	7	13	15
rs1348565	12	107329104	T	G	0.3976	8.143e-07	-0.2712	0.055	0.772796	rs10778517	8	ENSG00000260329	18703	intergenic	1.093	7	13	15
rs34857647	12	107330694	G	GT	0.3976	NA	NA	NA	0.772796	rs10778517	8	ENSG00000260329	17112	intergenic	2.898	NA	13	15
rs7138470	12	107331989	T	C	0.4622	2.201e-06	0.2532	0.0535	0.754193	rs10778517	8	ENSG00000260329	15818	intergenic	1.884	7	9	15
rs7307895	12	107332126	A	C	0.4622	4.635e-10	0.3349	0.0538	0.995827	rs10778517	8	ENSG00000260329	15681	intergenic	0.227	6	9	15
rs10778515	12	107332481	A	G	0.3976	7.498e-07	0.2723	0.055	0.772796	rs10778517	8	ENSG00000260329	15326	intergenic	3.304	7	9	15
rs4399406	12	107337283	T	G	0.4622	NA	NA	NA	0.754193	rs10778517	8	ENSG00000260329	10524	intergenic	4.788	7	5	15
rs4391902	12	107338355	T	C	0.3976	1.418e-06	-0.2669	0.0553	0.772796	rs10778517	8	ENSG00000260329	9452	intergenic	1.345	7	5	15
rs2888893	12	107338631	T	C	0.4622	2.135e-06	-0.2535	0.0535	0.754193	rs10778517	8	ENSG00000260329	9176	intergenic	0.655	5	5	15
rs7315989	12	107339788	A	G	0.3986	7.386e-07	0.2724	0.055	0.775289	rs10778517	8	ENSG00000260329	8019	intergenic	17.95	5	5	15
rs71442046	12	107340089	C	CTGAG	0.4622	NA	NA	NA	0.754193	rs10778517	8	ENSG00000260329	7718	intergenic	0.17	NA	5	15
rs12318060	12	107340612	T	C	0.3986	6.982e-07	0.2728	0.055	0.775289	rs10778517	8	ENSG00000260329	7195	intergenic	0.893	6	5	15
rs7974499	12	107341385	T	C	0.4622	2.447e-06	0.2522	0.0535	0.754193	rs10778517	8	ENSG00000260329	6422	intergenic	3.686	5	5	15
rs10778517	12	107341664	T	G	0.4632	4.46e-10	0.3352	0.0538	1	rs10778517	8	ENSG00000260329	6143	intergenic	3.977	3a	5	15
rs4964505	12	107341840	T	G	0.4632	2.125e-06	0.2535	0.0535	0.749168	rs10778517	8	ENSG00000260329	5967	intergenic	NA	3a	5	15
rs10735418	12	107343376	T	C	0.3986	7.837e-07	0.2716	0.055	0.76787	rs10778517	8	ENSG00000260329	4431	intergenic	15.11	7	5	15
rs10778518	12	107343950	T	C	0.3976	8.404e-07	0.2711	0.055	0.772796	rs10778517	8	ENSG00000260329	3857	intergenic	4.022	6	5	15
rs11459897	12	107345473	G	GT	0.4622	NA	NA	NA	0.754193	rs10778517	8	ENSG00000260329	2334	intergenic	2.256	NA	5	15
rs4964506	12	107347085	A	G	0.4612	NA	NA	NA	0.751074	rs10778517	8	ENSG00000260329	0	downstream	16.88	7	5	15
rs1055332	12	107348625	A	T	0.3986	1.099e-06	-0.2679	0.055	0.76787	rs10778517	8	ENSG00000260329	0	ncRNA_exonic	8.157	4	1	2
rs4964507	12	107348757	T	C	0.4612	3.05e-06	0.2498	0.0535	0.751074	rs10778517	8	ENSG00000260329	0	ncRNA_exonic	5.049	4	1	2
rs3217153	12	107349257	AG	A	0.4632	NA	NA	NA	0.991624	rs10778517	8	ENSG00000260329	0	ncRNA_exonic	7.119	NA	1	1
rs2287163	12	107349294	T	C	0.3986	1.266e-06	-0.2669	0.0551	0.76787	rs10778517	8	ENSG00000260329:C12orf23	0	upstream:upstream	10.37	NA	1	1
rs2041895	12	107350088	C	G	0.4632	2.626e-09	0.3213	0.054	0.991624	rs10778517	8	C12orf23	0	intronic	8.25	4	1	1
rs2041894	12	107350167	A	G	0.4622	2.22e-06	0.2538	0.0536	0.746036	rs10778517	8	C12orf23	0	intronic	7.039	NA	1	1
rs2041893	12	107350376	C	G	0.4612	3.631e-06	0.2486	0.0537	0.751074	rs10778517	8	C12orf23	0	intronic	6.891	2b	1	1
rs11113150	12	107350988	G	A	0.495	NA	NA	NA	0.841093	rs10778517	8	C12orf23	0	intronic	5.581	4	1	1
rs10746071	12	107353595	A	G	0.4423	9.971e-05	0.2097	0.0539	0.625298	rs10778517	8	C12orf23	0	intronic	14.85	5	1	5
rs2374652	12	107354037	T	C	0.4612	2.074e-06	0.2552	0.0538	0.751074	rs10778517	8	C12orf23	0	intronic	0.475	6	3	5
rs554707654	12	107355002	ATTTTTTTTTTTTTTTTTT	A	0.4861	NA	NA	NA	0.70556	rs10778517	8	C12orf23	0	intronic	0.038	NA	1	5
rs4964509	12	107357058	T	C	0.4781	3.387e-07	-0.2741	0.0537	0.739933	rs10778517	8	C12orf23	0	intronic	8.118	5	4	5
rs10861682	12	107359365	A	C	0.4433	0.0002424	-0.1979	0.0539	0.606825	rs10778517	8	C12orf23	0	intronic	2.02	7	4	5
rs4964511	12	107360246	T	C	0.4592	5.922e-06	0.2429	0.0536	0.724036	rs10778517	8	C12orf23	0	intronic	0.317	7	4	5
rs1053050	12	107367224	T	C	0.4573	9.363e-06	0.2387	0.0539	0.732925	rs10778517	8	C12orf23	0	UTR3	2.244	6	4	5
rs1053051	12	107367225	T	C	0.4911	3.384e-06	0.2498	0.0538	0.827075	rs10778517	8	C12orf23	0	UTR3	3.461	6	4	5
rs2374653	12	107367880	T	G	0.4583	7.786e-06	0.2419	0.0541	0.618197	rs10778517	8	C12orf23	0	downstream	2.963	6	4	5
rs34181453	12	107370111	AT	A	0.498	NA	NA	NA	0.797064	rs10778517	8	MTERFD3	0	downstream	8.096	NA	2	5
rs3837509	12	107371178	CAT	C	0.499	NA	NA	NA	0.793278	rs10778517	8	MTERFD3	0	UTR3	0.426	NA	4	5
rs7302408	12	107373327	T	G	0.499	2.77e-07	-0.2766	0.0538	0.793278	rs10778517	8	MTERFD3	0	intronic	0.111	7	4	5
rs7302653	12	107373522	C	G	0.4642	3.97e-06	-0.2476	0.0537	0.702948	rs10778517	8	MTERFD3	0	intronic	8.534	5	4	5
rs4964512	12	107375551	A	G	0.499	3.011e-07	-0.2739	0.0535	0.793278	rs10778517	8	MTERFD3	0	intronic	1.324	6	4	5
rs35999340	17	53048342	T	TA	0.3171	NA	NA	NA	0.641354	rs62078811	9	STXBP4	0	intronic	6.591	NA	1	15
rs71159277	17	53052201	CAA	C	0.3181	NA	NA	NA	0.64036	rs62078811	9	STXBP4	0	intronic	12.68	NA	5	15
rs34176192	17	53058534	T	TA	0.3181	NA	NA	NA	0.64036	rs62078811	9	STXBP4	0	intronic	1.704	NA	5	15
rs10852971	17	53058738	A	G	0.3181	2.117e-05	-0.254	0.0597	0.64036	rs62078811	9	STXBP4	0	intronic	0.07	6	5	15
rs112214646	17	53060968	A	ATTTCT	0.3221	NA	NA	NA	0.631028	rs62078811	9	STXBP4	0	intronic	NA	NA	5	15
rs12945137	17	53065846	A	G	0.3171	1.249e-05	-0.2611	0.0598	0.641354	rs62078811	9	STXBP4	0	intronic	3.854	5	4	5
rs60286236	17	53080006	T	C	0.2485	3.135e-08	-0.3601	0.0651	0.990526	rs62078811	9	STXBP4	0	intronic	5.131	5	4	5
rs12051894	17	53084650	A	G	0.2475	2.302e-08	-0.3618	0.0648	0.995202	rs62078811	9	STXBP4	0	intronic	0.185	7	4	5
rs141409093	17	53084697	C	CT	0.2475	NA	NA	NA	0.995202	rs62078811	9	STXBP4	0	intronic	NA	NA	4	5
rs12051573	17	53084790	T	C	0.2475	2.622e-08	-0.362	0.065	0.995202	rs62078811	9	STXBP4	0	intronic	5.908	7	4	5
rs11650605	17	53085186	C	G	0.2475	2.302e-08	-0.3618	0.0648	0.995202	rs62078811	9	STXBP4	0	intronic	0.752	7	4	5
rs11079148	17	53094801	T	C	0.2465	1.522e-08	-0.3675	0.0649	1	rs62078811	9	STXBP4	0	intronic	10.3	7	4	15
rs113592246	17	53096179	A	G	0.2465	1.24e-08	-0.3681	0.0646	1	rs62078811	9	STXBP4	0	intronic	6.304	6	5	15
rs60746470	17	53099662	A	AT	0.2674	NA	NA	NA	0.905403	rs62078811	9	STXBP4	0	intronic	NA	NA	5	15
rs17817448	17	53100483	T	G	0.2465	1.236e-08	-0.3682	0.0647	1	rs62078811	9	STXBP4	0	intronic	0.45	6	5	15
rs113217571	17	53102357	C	G	0.2485	2.072e-08	0.3644	0.065	0.990526	rs62078811	9	STXBP4	0	intronic	1.227	6	5	15
rs78781855	17	53102367	T	G	0.2485	1.614e-08	0.3656	0.0647	0.990526	rs62078811	9	STXBP4	0	intronic	2.897	7	5	15
rs7211469	17	53103598	A	G	0.2465	1.592e-08	0.3653	0.0646	1	rs62078811	9	STXBP4	0	intronic	9.375	5	5	15
rs35441144	17	53108811	G	GA	0.2465	NA	NA	NA	1	rs62078811	9	STXBP4	0	intronic	0.317	NA	4	15
rs62078811	17	53109176	A	G	0.2465	1.158e-08	-0.3693	0.0647	1	rs62078811	9	STXBP4	0	intronic	0.67	7	4	15
rs57785146	17	53112192	A	G	0.2465	1.755e-08	-0.367	0.0651	0.990372	rs62078811	9	STXBP4	0	intronic	0.594	7	5	15
rs113577882	17	53114852	T	TA	0.2485	NA	NA	NA	0.98069	rs62078811	9	STXBP4	0	intronic	NA	NA	5	15
rs17210015	17	53115476	T	C	0.2475	1.665e-08	0.3659	0.0648	0.985712	rs62078811	9	STXBP4	0	intronic	0.136	2b	5	15
rs5821081	17	53117100	T	TA	0.2515	NA	NA	NA	0.966503	rs62078811	9	STXBP4	0	intronic	NA	NA	5	15
rs17818142	17	53121020	A	G	0.2465	1.184e-08	0.3686	0.0646	1	rs62078811	9	STXBP4	0	UTR3	0.441	7	4	15
rs9675081	17	53121999	T	C	0.2465	3.211e-08	0.3569	0.0645	1	rs62078811	9	STXBP4	0	UTR3	0.516	6	4	15
rs17818160	17	53122816	C	G	0.2475	2.896e-08	0.3581	0.0645	0.995155	rs62078811	9	STXBP4	0	intronic	3.492	7	5	15
rs17818190	17	53133162	A	C	0.2475	3.242e-08	-0.3568	0.0645	0.995202	rs62078811	9	STXBP4	0	intronic	2.134	5	5	15
rs11651927	17	53139148	T	C	0.2465	2.315e-08	-0.3605	0.0645	1	rs62078811	9	STXBP4	0	intronic	0.893	7	5	15
rs4411559	17	53140507	T	C	0.2475	2.445e-08	-0.3599	0.0645	0.995155	rs62078811	9	STXBP4	0	intronic	10.59	4	5	15
rs12452981	17	53143206	A	G	0.2475	3.644e-08	0.3569	0.0648	0.995202	rs62078811	9	STXBP4	0	intronic	12.14	6	5	15
rs1484772	17	53144187	T	C	0.2465	2.744e-08	-0.3602	0.0648	1	rs62078811	9	STXBP4	0	intronic	2.335	NA	5	15
rs17818238	17	53145604	A	G	0.2465	1.851e-08	-0.3637	0.0646	1	rs62078811	9	STXBP4	0	intronic	17.11	2c	2	15
rs60940178	17	53147725	A	G	0.2465	2.314e-08	-0.3607	0.0646	1	rs62078811	9	STXBP4	0	intronic	NA	4	5	15
rs8069999	17	53158492	A	G	0.2455	2.159e-08	-0.3638	0.065	0.995155	rs62078811	9	STXBP4	0	exonic	2.937	7	4	5
rs62078831	17	53160108	C	G	0.2505	1.213e-07	0.3419	0.0646	0.971363	rs62078811	9	STXBP4	0	intronic	0.814	5	4	5
rs137922381	17	53162382	G	A	0.2455	NA	NA	NA	0.995155	rs62078811	9	STXBP4	0	intronic	0.925	7	5	5
rs35505893	17	53162486	A	G	0.2445	NA	NA	NA	0.990317	rs62078811	9	STXBP4	0	intronic	0.451	7	5	5
rs1548908	17	53167452	T	C	0.2465	1.468e-08	-0.3668	0.0647	1	rs62078811	9	STXBP4	0	intronic	6.228	4	5	15
rs12453184	17	53171685	C	G	0.2465	1.514e-08	0.3666	0.0648	1	rs62078811	9	STXBP4	0	intronic	5.181	5	5	15
rs17745654	17	53172390	A	G	0.2515	1.051e-07	0.3427	0.0644	0.976222	rs62078811	9	STXBP4	0	intronic	14.29	5	5	15
rs200058182	17	53175023	CA	C	0.2714	NA	NA	NA	0.833399	rs62078811	9	STXBP4	0	intronic	NA	NA	5	15
rs11653535	17	53175533	A	G	0.2445	1.102e-07	-0.3473	0.0654	0.951525	rs62078811	9	STXBP4	0	intronic	5.893	7	5	15
rs8076086	17	53175702	A	G	0.2495	6.317e-07	-0.3229	0.0648	0.937618	rs62078811	9	STXBP4	0	intronic	6.587	7	5	15
rs7224432	17	53176480	T	G	0.2495	6.457e-07	-0.3227	0.0648	0.937618	rs62078811	9	STXBP4	0	intronic	4.157	7	4	15
rs8080157	17	53208450	T	C	0.2505	8.649e-07	0.3218	0.0654	0.932961	rs62078811	9	STXBP4	0	intronic	0.839	7	5	15
rs60657151	17	53211178	A	G	0.2495	6.733e-07	-0.324	0.0652	0.937618	rs62078811	9	STXBP4	0	intronic	0.782	4	5	15
rs11658245	17	53214201	A	G	0.2495	9.914e-07	-0.3199	0.0654	0.937618	rs62078811	9	STXBP4	0	intronic	0.917	5	5	15
rs12162133	17	53228355	T	C	0.2465	9.007e-07	-0.3236	0.0659	0.923094	rs62078811	9	STXBP4	0	intronic	6.994	7	5	15
rs5821088	17	53232871	A	AC	0.2793	NA	NA	NA	0.742985	rs62078811	9	STXBP4	0	intronic	NA	NA	5	15
rs16955700	17	53242304	C	G	0.2485	4.416e-07	-0.3313	0.0656	0.857721	rs62078811	9	STXBP4	0	downstream	0.891	7	5	15
rs72834846	17	53242391	A	T	0.2276	3.331e-06	0.3173	0.0682	0.763524	rs62078811	9	STXBP4	0	downstream	0.966	7	5	15
rs11651211	17	53245733	A	C	0.2505	3.387e-07	0.3345	0.0656	0.832056	rs62078811	9	ENSG00000261589	0	upstream	1.422	7	5	15
rs144133705	17	53260158	A	AAAC	0.2475	NA	NA	NA	0.843446	rs62078811	9	ENSG00000261589	9165	intergenic	NA	NA	5	15
rs62079870	17	53261034	A	G	0.2475	8.374e-07	0.3241	0.0658	0.84404	rs62078811	9	ENSG00000261589	10041	intergenic	1.149	6	5	15
rs11652833	17	53267810	C	G	0.2475	9.297e-07	0.3237	0.066	0.84404	rs62078811	9	ENSG00000261589	16817	intergenic	4.143	5	5	15
rs9904768	17	53270820	T	G	0.2475	2.001e-06	0.3143	0.0661	0.835	rs62078811	9	ENSG00000261589	19827	intergenic	16.21	7	5	15
