# Supplementary material for: A meta-analysis of genome-wide association studies of epigenetic age acceleration
Source: PLoS Genet. 2019 Nov 18;15(11):e1008104. doi: 10.1371/journal.pgen.1008104 (PMC6886870; doi:10.1371/journal.pgen.1008104)
Supplement: S13 Table — (XLSX) [file pgen.1008104.s014.xlsx]

## Sheet: S13 Table
S13 Table: Results of colocalisation analysis in the regions surrounding genome-wide significant SNPs for Horvath-EAA and Hannum-EAA
Pairwise colocalisation carried out between the Horvath-EAA/Hannum-EAA GWAS meta-analysis results and data from eQTL studies in the same genomic region.
EAA-associated SNP	Region (Chr: start – stop)	PP0	PP1	PP2	PP3	PP4
rs1011267	1: 169446861 – 169846861	6.51e-309	1.48e-304	4.39e-05	1	4.17e-06
rs79070372	3: 128029324 – 128429324	2.27e-166	3.1e-163	0.000729	0.998	0.00144
rs388649	3: 138296809 – 138696809	2.88e-161	2.25e-156	1.25e-05	0.977	0.0227
rs6440667	3: 149804850 – 150204850	3.31e-118	4.08e-115	0.000811	0.999	3.23e-05
rs2736099	5: 1087340 – 1487340	2.09e-303	3.55e-305	0.968	0.0164	0.0159
rs7744541	6: 17904700 – 18304700	0	1.4e-303	3.04e-21	1	8.31e-15
rs76244256	6: 17940563 – 18340563	0	1.4e-303	3.04e-21	1	8.31e-15
rs4712953	6: 25471846 – 25871846	4.40e-308	3.13e-303	1.41e-05	1	8.79e-07
rs10778517	12: 107141664 – 107541664	7.65e-285	3.26e-280	2.32e-05	0.989	0.0107
rs62078811	17: 52909176 – 53309176	1.35e-266	4.45e-263	0.000304	1	4.52e-06
rs1005277	10: 38018259 – 38418259	5.45e-277	4.7e-269	1.12e-08	0.97	0.0298
EAA-associated SNP refers to the independent genome-wide significant SNP from the GWAS meta-analysis of Horvath-EAA or Hannum-EAA.
Region (Chr: start – stop) is the +/- 200 kb region surrounding the EAA-associated SNP.
PP0 is the posterior probability that there are no causal variants for either epigenetic age acceleration or expression quantitative trait loci in the region.
PP1 is the posterior probability that the region contains a causal variant for EAA, but not for gene expression.
PP2 is the posterior probability that the region contains a causal variant for gene expression, but not for EAA.
PP3 is the posterior probability that the region contains two distinct causal variants for EAA and gene expression.
PP4 is the posterior probability that the region contains a shared causal variant for both EAA and gene expression.
