# Supplementary material for: A meta-analysis of genome-wide association studies of epigenetic age acceleration
Source: PLoS Genet. 2019 Nov 18;15(11):e1008104. doi: 10.1371/journal.pgen.1008104 (PMC6886870; doi:10.1371/journal.pgen.1008104)
Supplement: S14 Table — (XLSX) [file pgen.1008104.s015.xlsx]

## Sheet: S14 Table
S14 Table: Genome-wide significant gene-based results (P < 2.809 x 10-6) obtained by MAGMA gene-based association analyses of Horvath-EAA and Hannum-EAA.
All reported results remain significant after Bonferroni correction.
Genes located in the same cytogenic band as lead SNPs are highlighted in blue
N_SNPs is the number of SNPs in the gene.
N_parameters is the number of model parameters.
Phenotype	Gene	Cytogenetic band	Start position	End position	N_SNPs	N_parameters	N	Z-statistic	P-value	Function/associated phenotype/related pathways
Horvath-EAA	SELP	1q24.2	169548087	169609431	148	22	13493	5.1011	1.6883e-07	Immunoglobulin E responsiveness, atopic and arteriosclerosis obliterans, ischemic stroke
	EDARADD	1q42.3-1q43	236501562	236658214	516	40	13493	4.9229	4.2627e-07	Ectodermal dysplasia, innate immune system, cytokine signalling in immune system
	GATA2	3q21.3	128188270	128222028	72	16	13493	5.1874	1.0663e-07	Involved in stem cell maintenance and hematopoietic development, associated with immune disorders, leukemia, myelodysplasic syndrome
	ESYT3	3q22.3	138143428	138210528	93	13	13493	4.8368	6.5973e-07	Metabolism, lipid transport
	CEP70	3q22.3	138203186	138323380	164	10	13493	4.7362	1.0891e-06	Organelle biogenesis and maintenance, madibular cancer, jaw cancer
	FAIM	3q22.3	138317448	138362218	49	6	13493	5.4573	2.4177e-08	Apoptosis and autophagy, regulates B-cell signalling and differentiation
	PIK3CB	3q22.3	138362860	138563780	175	4	13493	5.4499	2.52e-08	Coordinates cell functions including proliferation, survival, migration. Associated with breast cancer, prostate cancer
	IFT80	3q25.33	159964774	160127668	150	16	13493	5.1559	1.2622e-07	Organelle biogenesis and maintenance, intraflagellar transport, short-rib thoracic dysplasia, asphyxiating thoracic dystrophy
	SMC4	3q25.33	160107062	160162750	77	9	13493	4.7556	9.8909e-07	Involved in changes in chromosome structure during mitotic segregation, associated with pleural empyema
	TRIM59	3q25.33	160140233	160213561	105	12	13493	5.0918	1.7737e-07	Multifunctional regulator for innate immune signalling pathways
	KPNA4	3q25.33	160202783	160293376	104	9	13493	4.9949	2.9437e-07	Cytokine signalling in immune system, protein transporter activity
	TERT	5p15.33	1243262	1305184	90	25	13493	5.3651	4.0455e-08	Roles in aging and apoptosis, regulation of telomerase. Associated with dyskeratosis congenital, pulmonary fibrosis and/or bone marrow failure, aplastic anemia, coronart artery disease, melanoma
	NHLRC1	6p22.3	18110718	18132851	76	8	13493	9.9508	1.2512e-23	Clearance of toxic polyglucosan and protein aggregates. Metabolism pathways, associated with myoclonic epilepsy, Lafota type
	TPMT	6p22.3	18118542	18165305	151	18	13493	9.8195	4.6385e-23	Drug metabolism - cytochrome P450, associated with poor metabolism of thiopurines, thiopurine S methyltransferase activity
	KDM1B	6p22.3	18145560	18234084	248	30	13493	6.4018	7.6758e-11	Metabolism of proteins, regulates histone lysing methylation
	SCGN	6p22.2	25642464	25712011	202	27	13493	6.1515	3.8379e-10	Calcium binding protein, related pathways include neuroscience, Ca, cAMP and lipid signalling
	TMEM72	10q11.21	45396648	45442450	123	16	13493	4.7313	1.1154e-06	Transmembrane protein
	RFX4	12q23.3	106966685	107166581	299	17	13493	4.7642	9.4786e-07	Activates transcription, transcriptional regulatory network in embryonic stem cell
	RIC8B	12q23.3	107158373	107293090	155	15	13493	4.7344	1.0988e-06	Can activate some G-alpha proteins, may be an important component for odorant signal transduction.
	C12orf23/TMEM263	12q23.3	107339497	107382556	98	15	13493	5.6908	6.321e-09	Transmembrane protein
	ZNF70	22q11.23	24073769	24103279	79	12	13493	4.5415	2.7934e-06	Involved in transcriptional regulation, gene expression pathways
Hannum-EAA	TRIM46	1q22	155135873	155167447	27	5	13493	4.5517	2.6603e-06	Innate immune system, cytokine signalling in immune system
	MUC1	1q22	155148300	155172707	15	3	13493	4.8158	7.3316e-07	Cytokine signalling in immune system, bacterial infections in CF airways, associated with kidney disease, carcinomas
	MANBA	4q24	103542660	103692151	190	11	13493	4.698	1.3134e-06	Glycosaminoglycan metabolism, innate immune system, associated with mannosidosis
	UBE2D3	4q24	103705540	103800053	154	5	13493	4.7187	1.187e-06	Metabolism of proteins, innate immune system, associated with retinitis pigmentosa 42
	CISD2	4q24	103780135	103820399	54	3	13493	4.7194	1.1829e-06	Regulator of autophagy, involved in life span control. Relates pathways include glucose/energy metabolism, associated with Wolfram syndrome
	SLC9B1	4q24	103796205	103950896	217	6	13493	4.5595	2.5643e-06	Involved in sperm motility and fertility, ion channel transport
	MTRNR2L7	10p11.21	37880366	37901859	52	6	13493	4.8837	5.2045e-07	Neuroprotective and antiapoptotic factor, associated with disuse amblyopia
	ZNF248	10p11.21	38081751	38157034	204	9	13493	5.0493	2.2177e-07	Involved in transcriptional regulation, gene expression pathways
	ZNF25	10p11.21	38228500	38275561	99	10	13493	5.5765	1.2268e-08	Involved in transcriptional regulation, gene expression pathways
	ZNF33A	10p11.1	38289578	38364016	159	11	13493	5.6444	8.2897e-09	Involved in transcriptional regulation, gene expression pathways
	ZNF37A	10p11.1	38373264	38424472	146	8	13493	6.1536	3.787e-10	Involved in transcriptional regulation, gene expression pathways, associated with myotonic dystrophy and myotonic disease
	DNTT	10q24.1	98054085	98108321	131	7	13493	5.0254	2.5125e-07	DNA double-strand break repair, hematopoietic cell lineage, associated with myeloid sarcoma, lymphoblastic lymphoma, leukemia
