# Supplementary material for: A meta-analysis of genome-wide association studies of epigenetic age acceleration
Source: PLoS Genet. 2019 Nov 18;15(11):e1008104. doi: 10.1371/journal.pgen.1008104 (PMC6886870; doi:10.1371/journal.pgen.1008104)
Supplement: S15 Table — (XLSX) [file pgen.1008104.s016.xlsx]

## Sheet: S15 Table
S15 Table: Most associated gene sets for the GWAS meta-analysis of Horvath-EAA
Full name of gene-set	NGENES	BETA	BETA_STD	SE	P-value	P_Bonferroni
GO_mf:go_cyclic_nucleotide_phosphodiesterase_activity	25	0.594	0.0222	0.167	0.00019572	no
Curated_gene_sets:nikolsky_breast_cancer_6p24_p22_amplicon	21	0.88	0.0302	0.255	0.00027688	no
GO_mf:go_lysine_acetylated_histone_binding	15	0.722	0.021	0.213	0.00034386	no
GO_bp:go_cell_fate_commitment	221	0.198	0.0219	0.0585	0.0003511	no
Curated_gene_sets:gu_pdef_targets_dn	35	0.489	0.0217	0.144	0.00035424	no
GO_bp:go_negative_regulation_of_gene_expression	1386	0.0809	0.0217	0.024	0.00037653	no
GO_bp:go_negative_regulation_of_translational_initiation	21	0.754	0.0259	0.224	0.00039352	no
GO_mf:go_transcription_corepressor_activity	195	0.199	0.0207	0.0597	0.00042636	no
Curated_gene_sets:wang_cisplatin_response_and_xpc_dn	221	0.186	0.0206	0.0563	0.00049348	no
GO_bp:go_g_protein_coupled_purinergic_nucleotide_receptor_signaling_pathway	10	1.07	0.0254	0.326	0.00050751	no
GO_mf:go_g_protein_coupled_nucleotide_receptor_activity	10	1.07	0.0254	0.326	0.00050751	no
GO_bp:go_response_to_vitamin_a	19	0.61	0.0199	0.186	0.00052029	no
Curated_gene_sets:reactome_antigen_presentation_folding_assembly_and_peptide_loading_of_class_i_mhc	19	0.694	0.0227	0.212	0.00053326	no
GO_bp:go_negative_regulation_of_nitrogen_compound_metabolic_process	1395	0.0779	0.0209	0.0238	0.00054302	no
GO_bp:go_sensory_organ_development	480	0.13	0.0211	0.0399	0.0005611	no
GO_bp:go_regulation_of_fat_cell_differentiation	104	0.272	0.0207	0.0835	0.00056397	no
GO_bp:go_negative_regulation_of_immune_system_process	350	0.152	0.0211	0.0468	0.00057041	no
Curated_gene_sets:huttmann_b_cll_poor_survival_dn	57	0.358	0.0202	0.112	0.00068838	no
Curated_gene_sets:kegg_basal_cell_carcinoma	54	0.343	0.0188	0.108	0.0007616	no
GO_bp:go_negative_regulation_of_transcription_from_rna_polymerase_ii_promoter	696	0.103	0.02	0.0326	0.00078518	no
GO_bp:go_cellular_response_to_starvation	111	0.236	0.0186	0.0756	0.00091023	no
Curated_gene_sets:mikkelsen_es_lcp_with_h3k27me3	14	0.6	0.0168	0.193	0.00094793	no
Curated_gene_sets:bilban_b_cll_lpl_dn	39	0.414	0.0193	0.134	0.00098684	no
GO_mf:go_myosin_binding	57	0.318	0.018	0.103	0.0010016	no
Curated_gene_sets:boyault_liver_cancer_subclass_g6_dn	19	0.58	0.0189	0.19	0.0011211	no
Curated_gene_sets:reactome_ras_activation_uopn_ca2_infux_through_nmda_receptor	16	0.672	0.0201	0.22	0.0011339	no
GO_bp:go_tissue_morphogenesis	519	0.116	0.0194	0.0379	0.001145	no
GO_mf:go_mitogen_activated_protein_kinase_binding	23	0.585	0.021	0.192	0.0011522	no
GO_bp:go_hematopoietic_stem_cell_proliferation	12	0.756	0.0196	0.249	0.0011898	no
Curated_gene_sets:diaz_chronic_meylogenous_leukemia_dn	110	0.254	0.0199	0.0837	0.0012224	no
GO_bp:go_somatic_stem_cell_population_maintenance	64	0.313	0.0187	0.103	0.0012558	no
Curated_gene_sets:biocarta_proteasome_pathway	28	0.48	0.019	0.159	0.0013071	no
GO_bp:go_negative_regulation_of_fat_cell_differentiation	41	0.42	0.0201	0.14	0.0013261	no
Curated_gene_sets:biocarta_integrin_pathway	37	0.412	0.0188	0.138	0.0013969	no
GO_bp:go_positive_regulation_of_lamellipodium_organization	23	0.492	0.0177	0.165	0.0014085	no
GO_cc:go_m_band	20	0.591	0.0198	0.199	0.0014679	no
Curated_gene_sets:kegg_wnt_signaling_pathway	145	0.203	0.0183	0.0684	0.0014915	no
GO_bp:go_beta_catenin_tcf_complex_assembly	41	0.408	0.0195	0.137	0.0015088	no
Curated_gene_sets:pid_wnt_canonical_pathway	21	0.459	0.0157	0.155	0.0015711	no
GO_bp:go_cyclic_nucleotide_catabolic_process	17	0.616	0.019	0.209	0.001602	no
Curated_gene_sets:reactome_creb_phosphorylation_through_the_activation_of_camkii	14	0.688	0.0193	0.235	0.0017111	no
Curated_gene_sets:marson_bound_by_foxp3_stimulated	975	0.0827	0.0188	0.0282	0.0017121	no
Curated_gene_sets:liu_targets_of_vmyb_vs_cmyb_dn	40	0.372	0.0176	0.128	0.0018741	no
GO_bp:go_regulation_of_granulocyte_differentiation	15	0.62	0.018	0.215	0.0019838	no
Curated_gene_sets:haslinger_b_cll_with_mutated_vh_genes	16	0.607	0.0182	0.211	0.0020406	no
GO_bp:go_nuclear_transport	327	0.135	0.0181	0.0471	0.0020836	no
GO_bp:go_hindbrain_development	133	0.204	0.0175	0.0714	0.0021523	no
GO_bp:go_glomerulus_development	47	0.367	0.0188	0.129	0.0022899	no
GO_bp:go_cd4_positive_or_cd8_positive_alpha_beta_t_cell_lineage_commitment	10	0.781	0.0185	0.276	0.0023419	no
Curated_gene_sets:cho_nr4a1_targets	31	0.406	0.0169	0.144	0.0024166	no
GO_bp:go_pons_development	11	0.727	0.0181	0.259	0.0025371	no
GO_cc:go_intrinsic_component_of_endoplasmic_reticulum_membrane	119	0.226	0.0184	0.0808	0.0025437	no
GO_mf:go_protein_c_terminus_binding	175	0.181	0.0178	0.0646	0.0025595	no
Curated_gene_sets:ma_pituitary_fetal_vs_adult_dn	18	0.515	0.0164	0.185	0.0026325	no
Curated_gene_sets:shin_b_cell_lymphoma_cluster_7	26	0.461	0.0176	0.165	0.0026369	no
Curated_gene_sets:dacosta_low_dose_uv_response_via_ercc3_xpcs_up	15	0.703	0.0204	0.252	0.0026789	no
GO_mf:go_phosphatidylinositol_3_5_bisphosphate_binding	19	0.648	0.0212	0.233	0.0027156	no
Curated_gene_sets:sesto_response_to_uv_c5	46	0.339	0.0172	0.122	0.0027886	no
GO_bp:go_cellular_response_to_nitrogen_compound	490	0.108	0.0176	0.0391	0.0029609	no
GO_bp:go_cellular_response_to_amino_acid_stimulus	51	0.338	0.018	0.123	0.0029773	no
GO_bp:go_protein_modification_by_small_protein_removal	103	0.23	0.0175	0.0838	0.003003	no
Curated_gene_sets:reactome_unblocking_of_nmda_receptor_glutamate_binding_and_activation	13	0.666	0.018	0.243	0.0030464	no
GO_bp:go_superoxide_metabolic_process	29	0.387	0.0156	0.142	0.0032107	no
Curated_gene_sets:reactome_activation_of_nmda_receptor_upon_glutamate_binding_and_postsynaptic_events	33	0.425	0.0183	0.156	0.0032813	no
GO_bp:go_negative_regulation_of_blood_vessel_endothelial_cell_migration	23	0.438	0.0157	0.161	0.0033113	no
GO_bp:go_positive_regulation_of_cell_adhesion	346	0.122	0.0168	0.0452	0.0035233	no
GO_bp:go_neural_tube_development	146	0.185	0.0167	0.0688	0.003575	no
GO_cc:go_er_to_golgi_transport_vesicle_membrane	42	0.348	0.0169	0.13	0.003584	no
GO_bp:go_collagen_fibril_organization	34	0.372	0.0163	0.139	0.0035955	no
GO_bp:go_white_fat_cell_differentiation	13	0.649	0.0175	0.242	0.0036388	no
GO_bp:go_ear_development	190	0.171	0.0176	0.0639	0.0037041	no
GO_bp:go_epithelial_cell_fate_commitment	14	0.524	0.0147	0.196	0.0037484	no
GO_bp:go_regulation_of_vascular_permeability	29	0.448	0.0181	0.167	0.0037651	no
Curated_gene_sets:stoner_esophageal_carcinogenesis_up	36	0.389	0.0175	0.147	0.0039421	no
Curated_gene_sets:kondo_hypoxia	7	0.859	0.017	0.324	0.003978	no
GO_bp:go_positive_regulation_of_alpha_beta_t_cell_differentiation	34	0.383	0.0167	0.145	0.0040012	no
GO_bp:go_regulation_of_transferase_activity	912	0.077	0.017	0.029	0.0040356	no
GO_bp:go_vesicle_mediated_transport_between_endosomal_compartments	19	0.563	0.0184	0.213	0.0040398	no
Curated_gene_sets:reactome_post_nmda_receptor_activation_events	30	0.43	0.0176	0.163	0.0041127	no
GO_bp:go_mesonephros_development	88	0.242	0.017	0.0916	0.0041307	no
GO_bp:go_response_to_nitrogen_compound	829	0.0809	0.017	0.0306	0.0041334	no
GO_bp:go_response_to_starvation	147	0.173	0.0156	0.0653	0.004139	no
GO_bp:go_negative_regulation_of_jnk_cascade	33	0.389	0.0167	0.148	0.0041946	no
Curated_gene_sets:reactome_creb_phosphorylation_through_the_activation_of_ras	24	0.468	0.0172	0.178	0.0043708	no
Curated_gene_sets:stearman_lung_cancer_early_vs_late_up	117	0.207	0.0167	0.0792	0.0044551	no
Curated_gene_sets:kegg_melanogenesis	99	0.216	0.0161	0.0828	0.0045445	no
Curated_gene_sets:rizki_tumor_invasiveness_3d_up	198	0.159	0.0167	0.0611	0.0045631	no
GO_bp:go_regulation_of_bmp_signaling_pathway	71	0.266	0.0168	0.102	0.0046959	no
GO_bp:go_posttranscriptional_regulation_of_gene_expression	430	0.107	0.0164	0.0412	0.0048722	no
GO_bp:go_granulocyte_differentiation	13	0.643	0.0174	0.25	0.005007	no
Curated_gene_sets:mikkelsen_mef_icp_with_h3k4me3_and_h3k27me3	38	0.36	0.0166	0.14	0.0050802	no
GO_bp:go_t_cell_mediated_immunity	23	0.48	0.0172	0.187	0.0051285	no
Curated_gene_sets:reactome_synthesis_of_substrates_in_n_glycan_biosythesis	14	0.587	0.0165	0.229	0.0051333	no
GO_bp:go_camp_catabolic_process	14	0.599	0.0168	0.234	0.0052989	no
Curated_gene_sets:wierenga_stat5a_targets_group1	126	0.191	0.016	0.0749	0.0053084	no
Curated_gene_sets:sasai_targets_of_cxcr6_and_ptch1_up	11	0.697	0.0173	0.273	0.0053289	no
GO_bp:go_positive_regulation_of_cell_junction_assembly	22	0.425	0.0149	0.167	0.005405	no
Curated_gene_sets:kaab_heart_atrium_vs_ventricle_dn	252	0.138	0.0163	0.0542	0.0055851	no
Curated_gene_sets:pid_glypican_1pathway	27	0.426	0.0166	0.168	0.0056211	no
Curated_gene_sets:benporath_nos_targets	171	0.16	0.0156	0.0635	0.0058557	no
