# Supplementary material for: A meta-analysis of genome-wide association studies of epigenetic age acceleration
Source: PLoS Genet. 2019 Nov 18;15(11):e1008104. doi: 10.1371/journal.pgen.1008104 (PMC6886870; doi:10.1371/journal.pgen.1008104)
Supplement: S16 Table — (XLSX) [file pgen.1008104.s017.xlsx]

## Sheet: S16 Table
S16 Table: Most associated gene sets for the GWAS meta-analysis of Hannum-EAA
Full name of gene-set	NGENES	BETA	BETA_STD	SE	P-value	P_Bonferroni
GO_bp:go_regulation_of_response_to_stress	1388	0.102	0.0273	0.0236	8.066e-06	no
GO_cc:go_swi_snf_superfamily_type_complex	66	0.462	0.0281	0.108	8.8705e-06	no
GO_bp:go_glucuronate_metabolic_process	23	0.952	0.0342	0.222	9.2961e-06	no
GO_bp:go_uronic_acid_metabolic_process	23	0.952	0.0342	0.222	9.2961e-06	no
GO_bp:go_negative_regulation_of_interleukin_17_production	10	1.1	0.0261	0.265	1.6584e-05	no
GO_bp:go_regulation_of_interleukin_17_production	21	0.729	0.025	0.181	2.8609e-05	no
GO_bp:go_regulation_of_response_to_external_stimulus	886	0.108	0.0235	0.029	9.7648e-05	no
GO_mf:go_tetrapyrrole_binding	127	0.292	0.0246	0.0787	0.00010155	no
GO_bp:go_alpha_beta_t_cell_differentiation	42	0.498	0.0242	0.136	0.00012945	no
GO_bp:go_regulation_of_interleukin_12_production	49	0.443	0.0232	0.123	0.00015519	no
GO_bp:go_epithelial_structure_maintenance	21	0.624	0.0214	0.173	0.0001571	no
Curated_gene_sets:olsson_e2f3_targets_dn	46	0.49	0.0249	0.137	0.00017536	no
Curated_gene_sets:marchini_trabectedin_resistance_dn	49	0.449	0.0235	0.126	0.00018197	no
GO_bp:go_alpha_beta_t_cell_activation	49	0.448	0.0235	0.126	0.00019298	no
Curated_gene_sets:burton_adipogenesis_peak_at_0hr	57	0.391	0.0221	0.115	0.00032802	no
Curated_gene_sets:chemello_soleus_vs_edl_myofibers_dn	18	0.66	0.021	0.194	0.00032924	no
GO_cc:go_dna_helicase_complex	14	0.716	0.0201	0.216	0.00045072	no
GO_cc:go_ino80_type_complex	21	0.576	0.0198	0.174	0.00045417	no
Curated_gene_sets:amit_serum_response_20_mcf10a	22	0.627	0.022	0.197	0.00074849	no
Curated_gene_sets:gargalovic_response_to_oxidized_phospholipids_green_dn	23	0.555	0.0199	0.176	0.00082266	no
Curated_gene_sets:farmer_breast_cancer_basal_vs_lulminal	305	0.153	0.0198	0.049	0.0009114	no
GO_mf:go_oxidoreductase_activity_acting_on_paired_donors_with_incorporation_or_reduction_of_molecular_oxygen_reduced_flavin_or_flavoprotein_as_one_donor_and_incorporation_of_one_atom_of_oxygen	24	0.48	0.0176	0.155	0.00098568	no
Curated_gene_sets:wu_hbx_targets_2_up	21	0.564	0.0194	0.183	0.0010496	no
GO_bp:go_cellular_glucuronidation	18	0.88	0.028	0.288	0.0011169	no
Curated_gene_sets:pid_myc_pathway	24	0.509	0.0187	0.167	0.0011402	no
GO_bp:go_negative_regulation_of_innate_immune_response	35	0.49	0.0217	0.163	0.0013731	no
GO_bp:go_regulation_of_renal_sodium_excretion	22	0.495	0.0174	0.165	0.0013807	no
Curated_gene_sets:biocarta_granulocytes_pathway	13	0.685	0.0185	0.229	0.0013953	no
Curated_gene_sets:clasper_lymphatic_vessels_during_metastasis_up	20	0.568	0.019	0.191	0.001495	no
Curated_gene_sets:yan_escape_from_anoikis	24	0.552	0.0203	0.187	0.0015633	no
Curated_gene_sets:shedden_lung_cancer_good_survival_a4	190	0.182	0.0187	0.0617	0.0015895	no
GO_bp:go_regulation_of_response_to_wounding	395	0.127	0.0187	0.0431	0.0015963	no
Curated_gene_sets:reactome_nef_mediates_down_modulation_of_cell_surface_receptors_by_recruiting_them_to_clathrin_adapters	19	0.625	0.0204	0.213	0.0016841	no
GO_bp:go_cd4_positive_alpha_beta_t_cell_activation	32	0.445	0.0189	0.152	0.0017116	no
GO_bp:go_regulation_of_defense_response_to_virus_by_virus	28	0.489	0.0194	0.167	0.0017314	no
Curated_gene_sets:kegg_cell_cycle	122	0.224	0.0185	0.0768	0.0018023	no
GO_bp:go_regulation_of_defense_response	711	0.0945	0.0185	0.0328	0.0019932	no
GO_bp:go_positive_regulation_of_protein_autophosphorylation	21	0.63	0.0216	0.219	0.0020124	no
GO_bp:go_negative_regulation_of_wound_healing	55	0.31	0.0172	0.108	0.0020473	no
GO_bp:go_histone_h4_acetylation	45	0.32	0.0161	0.112	0.0020964	no
Curated_gene_sets:nunoda_response_to_dasatinib_imatinib_up	29	0.419	0.0169	0.147	0.0021403	no
Curated_gene_sets:yamashita_liver_cancer_with_epcam_dn	14	0.578	0.0162	0.203	0.0021603	no
GO_mf:go_oxygen_binding	45	0.402	0.0202	0.141	0.0021709	no
GO_bp:go_negative_regulation_of_cytokine_production	199	0.17	0.0179	0.0597	0.0021832	no
Curated_gene_sets:ly_aging_old_up	6	1.15	0.0211	0.404	0.0022197	no
GO_bp:go_steroid_hormone_mediated_signaling_pathway	117	0.224	0.0181	0.0789	0.002234	no
Curated_gene_sets:dairkee_cancer_prone_response_e2	28	0.474	0.0188	0.167	0.002296	no
GO_mf:go_deaminase_activity	31	0.447	0.0186	0.158	0.0023356	no
GO_mf:go_ion_antiporter_activity	44	0.39	0.0193	0.138	0.0023862	no
GO_bp:go_regulation_of_excretion	27	0.419	0.0163	0.149	0.0024527	no
GO_bp:go_negative_regulation_of_response_to_biotic_stimulus	27	0.479	0.0186	0.17	0.0024548	no
GO_bp:go_regulation_of_immune_response_to_tumor_cell	13	0.591	0.016	0.21	0.002472	no
GO_bp:go_regulation_of_response_to_tumor_cell	13	0.591	0.016	0.21	0.002472	no
GO_bp:go_macromolecule_deacylation	57	0.314	0.0178	0.112	0.0024937	no
GO_bp:go_regulation_of_cellular_response_to_stress	659	0.0929	0.0175	0.0331	0.0025216	no
GO_bp:go_hepaticobiliary_system_development	124	0.209	0.0174	0.0746	0.0025853	no
GO_bp:go_negative_regulation_of_defense_response	137	0.205	0.0179	0.0739	0.0027456	no
GO_bp:go_regulation_of_wound_healing	123	0.213	0.0177	0.0772	0.002894	no
GO_bp:go_positive_regulation_of_immune_response_to_tumor_cell	11	0.623	0.0155	0.226	0.0029529	no
GO_bp:go_positive_regulation_of_response_to_tumor_cell	11	0.623	0.0155	0.226	0.0029529	no
GO_bp:go_positive_regulation_of_response_to_wounding	155	0.189	0.0176	0.0688	0.0029586	no
GO_bp:go_chromatin_remodeling	136	0.203	0.0177	0.0738	0.002962	no
Curated_gene_sets:biocarta_g1_pathway	28	0.427	0.0169	0.156	0.0030871	no
Curated_gene_sets:reactome_keratan_sulfate_degradation	11	0.745	0.0185	0.274	0.003238	no
Curated_gene_sets:terao_aox4_targets_hg_up	28	0.368	0.0146	0.135	0.0032407	no
GO_bp:go_positive_regulation_of_rna_splicing	23	0.442	0.0159	0.163	0.0033018	no
GO_bp:go_cellular_carbohydrate_catabolic_process	29	0.429	0.0173	0.159	0.0034419	no
GO_bp:go_positive_regulation_of_cell_adhesion_mediated_by_integrin	16	0.514	0.0154	0.191	0.0035866	no
Curated_gene_sets:tenedini_megakaryocyte_markers	62	0.323	0.019	0.12	0.0035905	no
GO_bp:go_negative_regulation_of_monooxygenase_activity	12	0.692	0.018	0.258	0.003676	no
Curated_gene_sets:dorn_adenovirus_infection_24hr_up	11	0.76	0.0189	0.284	0.0037698	no
Curated_gene_sets:ono_aml1_targets_up	23	0.448	0.0161	0.168	0.0037737	no
Curated_gene_sets:rodrigues_thyroid_carcinoma_poorly_differentiated_dn	737	0.0859	0.0171	0.0325	0.0041051	no
Curated_gene_sets:baker_hematopoesis_stat5_targets	7	0.888	0.0176	0.337	0.0042431	no
Curated_gene_sets:greshock_cancer_copy_number_up	322	0.126	0.0167	0.0478	0.0042691	no
GO_mf:go_hydrolase_activity_acting_on_carbon_nitrogen_but_not_peptide_bonds_in_cyclic_amidines	32	0.409	0.0173	0.156	0.0043172	no
GO_bp:go_reflex	20	0.511	0.0171	0.195	0.0043303	no
GO_bp:go_positive_regulation_of_cell_size	12	0.625	0.0162	0.24	0.0045595	no
GO_bp:go_negative_regulation_of_protein_metabolic_process	1025	0.0736	0.0171	0.0282	0.0045723	no
GO_bp:go_negative_regulation_of_proteolysis	294	0.137	0.0175	0.0527	0.0046319	no
Curated_gene_sets:hummerich_skin_cancer_progression_dn	96	0.23	0.0168	0.0885	0.00469	no
Curated_gene_sets:zwang_class_3_transiently_induced_by_egf	212	0.153	0.0166	0.059	0.0047074	no
Curated_gene_sets:kuninger_igf1_vs_pdgfb_targets_dn	42	0.329	0.0159	0.127	0.0047788	no
Curated_gene_sets:riggi_ewing_sarcoma_progenitor_up	393	0.117	0.0172	0.0451	0.0047924	no
Curated_gene_sets:zheng_bound_by_foxp3	473	0.106	0.0171	0.0411	0.0048813	no
Curated_gene_sets:smid_breast_cancer_luminal_a_dn	16	0.508	0.0152	0.197	0.0049144	no
GO_bp:go_atp_dependent_chromatin_remodeling	69	0.271	0.0168	0.105	0.004954	no
GO_bp:go_positive_regulation_of_receptor_biosynthetic_process	10	0.76	0.018	0.295	0.0050255	no
Curated_gene_sets:kegg_small_cell_lung_cancer	81	0.23	0.0155	0.0893	0.0050646	no
Curated_gene_sets:zheng_foxp3_targets_in_t_lymphocyte_dn	36	0.407	0.0183	0.158	0.005087	no
GO_bp:go_negative_regulation_of_immune_effector_process	94	0.24	0.0174	0.0938	0.0051878	no
GO_bp:go_myelin_assembly	17	0.575	0.0178	0.225	0.0052287	no
GO_bp:go_positive_regulation_of_pri_mirna_transcription_from_rna_polymerase_ii_promoter	11	0.72	0.0179	0.281	0.0052793	no
GO_bp:go_negative_regulation_of_natural_killer_cell_mediated_immunity	10	0.83	0.0197	0.325	0.0053309	no
GO_bp:go_negative_regulation_of_natural_killer_cell_mediated_cytotoxicity	10	0.83	0.0197	0.325	0.0053309	no
Curated_gene_sets:gross_hypoxia_via_elk3_dn	150	0.181	0.0166	0.0711	0.0053634	no
Curated_gene_sets:dang_bound_by_myc	1032	0.0675	0.0158	0.0265	0.005464	no
Curated_gene_sets:hahtola_sezary_syndrom_up	89	0.223	0.0157	0.0878	0.0056202	no
Curated_gene_sets:kegg_type_i_diabetes_mellitus	31	0.406	0.0169	0.16	0.0056632	no
Curated_gene_sets:reactome_nuclear_receptor_transcription_pathway	43	0.326	0.016	0.129	0.0057372	no
