# Supplementary material for: A meta-analysis of genome-wide association studies of epigenetic age acceleration
Source: PLoS Genet. 2019 Nov 18;15(11):e1008104. doi: 10.1371/journal.pgen.1008104 (PMC6886870; doi:10.1371/journal.pgen.1008104)
Supplement: S17 Table — (XLSX) [file pgen.1008104.s018.xlsx]

## Sheet: S17 Table
S17 Table: Genetic correlations between Horvath-EAA and 218 other health and behavioural traits, using bivariate Linkage Disequilibrium score regression.
Traits with a nominally significant correlation (uncorrected P-value < 0.05) are highlighted in bold.
PubMed ID refers to the PubMed identification number for the study from which the GWAS summary statistics for the trait were derived.
SE is the standard error of the genetic correlation estimate.
Z denotes the Z score.
P-value is the association P-value for the genetic correlation estimate, and P_fdr is the association P-value after FDR correction for multiple tests.
h2_obs denotes the observed heritability of the named trait, as calculated by LDSR, and h2_obs_se is the standard error of this estimate.
h2_int denotes the single-trait LDSR intercept for the health-related trait, and h2_int_se is the standard error for this estimate.
gcov_int denotes the cross-trait LDSR intercept.
Trait	PubMed ID	Genetic Correlation	SE	Z	P-value	P_fdr	h2_obs	h2_obs_se	h2_int	h2_int_se	gcov_int	gcov_int_se
Fathers age at death	27015805	-0.4724	0.1441	-3.2774	0.001	0.159867	0.0417	0.0069	1.0156	0.0072	0.0124	0.0045
Urate	23263486	0.2782	0.0886	3.1399	0.0017	0.159867	0.1772	0.0604	0.9501	0.0549	-0.0131	0.0058
Waist-to-hip ratio	25673412	0.1939	0.0635	3.0556	0.0022	0.159867	0.1133	0.0072	0.92	0.0096	7.6965e-05	0.0052
Waist circumference	25673412	0.1782	0.0638	2.7906	0.0053	0.28885	0.1219	0.0049	0.8443	0.0085	-0.0008	0.0051
ICV	25607358	-0.4026	0.1626	-2.4752	0.0133	0.57988	0.1866	0.046	1.0007	0.0071	0.0103	0.0044
Forced expiratory volume in 1 second (FEV1)/Forced Vital capacity(FVC)	28166213	-0.1695	0.0782	-2.1666	0.0303	0.896222	0.2593	0.0216	0.9737	0.0098	0.0094	0.0049
Extreme waist-to-hip ratio	23563607	0.3062	0.146	2.0977	0.0359	0.896222	0.347	0.0615	0.979	0.0086	-0.0069	0.006
Child birth weight	23202124	-0.2736	0.131	-2.088	0.0368	0.896222	0.1159	0.0185	1.0029	0.0059	0.0047	0.0046
Childhood IQ	23358156	-0.317	0.152	-2.0856	0.037	0.896222	0.2772	0.0453	1.0006	0.0095	0.0139	0.0059
Leucine	27005778	0.4495	0.2217	2.0274	0.0426	0.92868	0.045	0.022	1.0088	0.0075	-0.005	0.0049
Glycoprotein acetyls; mainly a1-acid glycoprotein	27005778	0.36	0.1825	1.972	0.0486	0.935583	0.098	0.0289	0.9852	0.0065	-0.0059	0.0048
Subjective well being	27089181	-0.2054	0.1055	-1.9469	0.0515	0.935583	0.0252	0.0021	1.0006	0.0077	0.0027	0.0055
Forced expiratory volume in 1 second (FEV1)	28166213	-0.1406	0.0742	-1.8935	0.0583	0.974252	0.2617	0.0168	0.9738	0.008	0.0094	0.0047
Overweight	23563607	0.1225	0.0668	1.8334	0.0667	0.974252	0.1102	0.0066	1.0235	0.0093	-0.0009	0.0055
Rheumatoid Arthritis	24390342	0.1637	0.0911	1.7974	0.0723	0.974252	0.1586	0.0309	1.0184	0.015	-0.0021	0.0052
Former vs Current smoker	20418890	-0.2551	0.1429	-1.7843	0.0744	0.974252	0.0623	0.0107	1.0014	0.0065	0.0029	0.0045
Years of schooling 2016	27225129	-0.1006	0.0578	-1.7406	0.0818	0.974252	0.1259	0.0045	0.9362	0.0106	0.0076	0.005
Infant head circumference	22504419	-0.2906	0.1689	-1.7207	0.0853	0.974252	0.2282	0.0471	0.9908	0.0074	0.0057	0.0055
Bipolar disorder	21926972	-0.179	0.1067	-1.6786	0.0932	0.974252	0.4338	0.0379	1.0223	0.0078	0.0019	0.0057
HDL cholesterol	20686565	-0.1457	0.0894	-1.6285	0.1034	0.974252	0.1265	0.0205	1.0581	0.0449	-0.003	0.0058
Total Cholesterol	20686565	-0.1555	0.0956	-1.6273	0.1037	0.974252	0.1323	0.0253	1.0221	0.0382	0.007	0.0057
Alanine	27005778	0.2524	0.1566	1.6114	0.1071	0.974252	0.0873	0.0285	1.0106	0.0079	-0.0028	0.0045
Obesity class 1	23563607	0.1032	0.065	1.5859	0.1128	0.974252	0.218	0.0123	1.0168	0.0112	0.0052	0.006
Age at Menopause	26414677	-0.1496	0.0946	-1.5813	0.1138	0.974252	0.1356	0.0158	0.9908	0.0147	0.01	0.0052
Parents age at death	27015805	-0.2786	0.1773	-1.5719	0.116	0.974252	0.0315	0.0071	1.0127	0.0071	0.0106	0.0048
HOMA-B	20081858	0.1988	0.1286	1.5456	0.1222	0.974252	0.0854	0.0131	0.9894	0.0074	-0.009	0.0045
Years of schooling 2013	23722424	-0.1257	0.0824	-1.5261	0.127	0.974252	0.0845	0.0063	1.0187	0.0093	-0.0017	0.0054
LDL cholesterol	20686565	-0.1659	0.1106	-1.4995	0.1337	0.974252	0.1007	0.0306	1.0553	0.0536	0.0058	0.0056
Triglycerides in chylomicrons and largest VLDL particles	27005778	0.2389	0.1684	1.4183	0.1561	0.974252	0.0978	0.0273	0.9865	0.0073	-0.0035	0.0044
Mean diameter for VLDL particles	27005778	0.2134	0.1518	1.4054	0.1599	0.974252	0.1335	0.0335	0.9875	0.0086	0.0013	0.0044
Attention deficit hyperactivity disorder	20732625	-0.3414	0.2459	-1.3883	0.1651	0.974252	0.2391	0.0923	1.0084	0.0068	0.0003	0.0047
Obesity class 2	23563607	0.1155	0.0838	1.3783	0.1681	0.974252	0.1859	0.0131	1.0008	0.0098	0.0038	0.0065
Concentration of very large VLDL particles	27005778	0.221	0.161	1.3728	0.1698	0.974252	0.1243	0.031	0.9821	0.0077	-0.0018	0.0046
Description of average fatty acid chain length; not actual carbon number	27005778	-0.2684	0.1991	-1.3481	0.1776	0.974252	0.1229	0.0361	0.9766	0.0075	0.0052	0.0047
Type 2 Diabetes	22885922	0.1549	0.116	1.3357	0.1816	0.974252	0.0883	0.0097	1.008	0.0078	0.0036	0.0052
Tyrosine	27005778	0.2412	0.1814	1.3299	0.1836	0.974252	0.0744	0.0297	1.0002	0.0076	-0.0048	0.0048
Body mass index	20935630	0.0773	0.0591	1.3086	0.1907	0.974252	0.1902	0.0099	1.0109	0.0111	0.009	0.0054
Childhood obesity	22484627	0.1442	0.1113	1.2961	0.1949	0.974252	0.4024	0.0466	0.929	0.0081	-0.0005	0.0046
Concentration of chylomicrons and largest VLDL particles	27005778	0.2084	0.1621	1.2855	0.1986	0.974252	0.115	0.0282	0.9871	0.007	-0.0033	0.0046
Neuroticism	24828478	0.2345	0.1846	1.2702	0.204	0.974252	0.0135	0.0035	1.0127	0.007	-0.0038	0.0048
Isoleucine	27005778	0.2203	0.1737	1.2684	0.2047	0.974252	0.0648	0.0242	0.9968	0.0072	-0.0018	0.0048
Glutamine	27005778	0.2322	0.1881	1.2346	0.217	0.974252	0.0564	0.0226	1.021	0.008	-0.0078	0.0045
Phenylalanine	27005778	0.2476	0.2013	1.2301	0.2187	0.974252	0.0617	0.0222	1.0022	0.0071	-0.0035	0.0045
Forced expiratory volume in 1 second (FEV1)	26635082	-0.1237	0.101	-1.2257	0.2203	0.974252	0.1435	0.0164	0.9892	0.0073	-0.0037	0.0047
Total cholesterol in medium HDL	27005778	0.2628	0.2278	1.1536	0.2487	0.974252	0.0564	0.0264	0.998	0.0101	-0.0037	0.0045
Forced Vital capacity(FVC)	28166213	-0.0899	0.078	-1.152	0.2493	0.974252	0.2571	0.0157	0.979	0.0083	0.007	0.0048
Attention deficit hyperactivity disorder (No GC)	27663945	-0.2408	0.2117	-1.1377	0.2553	0.974252	0.071	0.0303	1.0085	0.0078	0.0072	0.0049
Attention deficit hyperactivity disorder (GC)	27663945	-0.2389	0.2109	-1.1329	0.2572	0.974252	0.07	0.0299	0.9938	0.0077	0.007	0.0049
Phospholipids in large VLDL	27005778	0.1835	0.1637	1.1209	0.2623	0.974252	0.113	0.0312	0.9891	0.007	0.0018	0.0047
Birth weight	27680694	0.0902	0.0816	1.1057	0.2688	0.974252	0.1004	0.0073	1.0477	0.0107	-0.0065	0.0054
Alzheimers disease	24162737	0.1729	0.1565	1.1044	0.2694	0.974252	0.0492	0.0227	1.0606	0.0324	-0.0018	0.005
Cigarettes smoked per day	20418890	0.1859	0.1701	1.0929	0.2744	0.974252	0.0589	0.0162	1.0062	0.0069	-0.0014	0.0051
Cholesterol esters in medium HDL	27005778	0.2842	0.2615	1.087	0.277	0.974252	0.0534	0.0291	1.0004	0.0098	-0.0025	0.0045
Concentration of large VLDL particles	27005778	0.1725	0.159	1.0846	0.2781	0.974252	0.1286	0.0338	0.9726	0.0076	0.0017	0.0045
Total lipids in large VLDL	27005778	0.1661	0.1537	1.0807	0.2798	0.974252	0.1318	0.0304	0.9858	0.0071	0.0012	0.0046
Fasting glucose main effect	22581228	-0.1275	0.1193	-1.0683	0.2854	0.974252	0.0894	0.0145	1.0007	0.0106	0.014	0.0045
Chronotype	27494321	0.0828	0.0777	1.0654	0.2867	0.974252	0.102	0.0062	1.0147	0.0089	-0.0082	0.0054
Phospholipids in very small VLDL	27005778	-0.2073	0.1972	-1.051	0.2932	0.974252	0.089	0.0378	1.0119	0.0153	-0.001	0.0048
Phospholipids in chylomicrons and largest VLDL particles	27005778	0.1662	0.1591	1.0444	0.2963	0.974252	0.0974	0.027	0.9834	0.0072	-0.003	0.0044
Transferrin	25352340	-0.1454	0.1423	-1.0219	0.3068	0.974252	0.1577	0.0748	1.0641	0.0252	0.0044	0.0064
Triglycerides in large VLDL	27005778	0.1598	0.1573	1.0163	0.3095	0.974252	0.1073	0.0292	0.9881	0.007	0.0015	0.0046
Excessive daytime sleepiness	27992416	0.1111	0.1101	1.0088	0.3131	0.974252	0.0538	0.0049	1.0031	0.0072	-0.0015	0.0056
Valine	27005778	0.1615	0.1629	0.9913	0.3215	0.974252	0.0622	0.0213	1.0144	0.0081	-0.0017	0.0046
Glucose	27005778	-0.1646	0.1662	-0.9903	0.322	0.974252	0.0775	0.022	0.9967	0.0078	0.0012	0.0043
Difference in height between childhood and adulthood; age 8	23449627	-0.1197	0.1214	-0.9854	0.3244	0.974252	0.3297	0.0545	0.9733	0.0082	0.0022	0.0048
Ratio of bisallylic groups to total fatty acids	27005778	-0.1184	0.1201	-0.9853	0.3245	0.974252	0.2927	0.0954	0.982	0.0079	-0.0007	0.0045
PGC cross-disorder analysis	23453885	-0.0864	0.0896	-0.9645	0.3348	0.974252	0.1675	0.0128	1.0211	0.0109	-3.3459e-05	0.007
Multiple sclerosis	21833088	0.2323	0.2409	0.9642	0.335	0.974252	0.0637	0.0269	1.0521	0.0095	-0.0052	0.0058
Difference in height between adolescence and adulthood; age 14	23449627	-0.1479	0.1538	-0.962	0.336	0.974252	0.4495	0.1058	0.9812	0.0068	0.0011	0.0045
Autism spectrum disorder	0	-0.1346	0.1402	-0.9598	0.3372	0.974252	0.4215	0.0518	0.975	0.0073	0.0016	0.005
Anorexia Nervosa	24514567	-0.078	0.0813	-0.9596	0.3373	0.974252	0.5357	0.029	0.9048	0.0071	-0.0046	0.0048
Neo-conscientiousness	21173776	-0.2045	0.2144	-0.9537	0.3402	0.974252	0.0713	0.03	1.0007	0.0071	-0.0048	0.005
Ratio of bisallylic groups to double bonds	27005778	-0.1105	0.1174	-0.9417	0.3464	0.974252	0.3148	0.1055	0.973	0.0088	-0.0028	0.0045
Serumurate overweight	25811787	0.109	0.1162	0.938	0.3482	0.974252	0.5382	0.313	0.9649	0.0286	-0.0027	0.0047
Concentration of very small VLDL particles	27005778	-0.1612	0.1756	-0.9177	0.3588	0.974252	0.1142	0.037	1.0042	0.0123	-0.0012	0.005
Acetoacetate	27005778	0.1769	0.1928	0.9171	0.3591	0.974252	0.0758	0.0299	0.9791	0.0074	-0.0059	0.0045
Amyotrophic lateral sclerosis	27455348	0.1758	0.1944	0.9043	0.3658	0.974252	0.0426	0.0128	0.9985	0.0064	-0.0054	0.0047
Phospholipids in IDL	27005778	-0.1973	0.2194	-0.8995	0.3684	0.974252	0.0671	0.0426	1.0182	0.0194	-0.0008	0.0048
Neo-openness to experience	21173776	-0.1494	0.1666	-0.8966	0.3699	0.974252	0.1065	0.027	0.9909	0.0067	-0.0058	0.0049
Total lipids in very small VLDL	27005778	-0.1588	0.1799	-0.883	0.3772	0.974252	0.106	0.0364	1.0084	0.0128	-0.0016	0.0049
Forced expiratory volume in 1 second (FEV1)/Forced Vital capacity(FVC)	21946350	-0.0907	0.1029	-0.8807	0.3785	0.974252	0.1219	0.0138	0.9315	0.0083	-0.0031	0.0051
Free cholesterol in IDL	27005778	-0.1718	0.1969	-0.8727	0.3828	0.974252	0.0785	0.044	1.0163	0.0206	-0.0012	0.0048
Forced expiratory volume in 1 second (FEV1)	21946350	-0.0951	0.1096	-0.8678	0.3855	0.974252	0.1752	0.0225	0.8778	0.0124	0.0019	0.0078
Primary biliary cirrhosis	26394269	0.1435	0.1658	0.8653	0.3869	0.974252	0.3765	0.0646	1.0013	0.0104	-0.0005	0.0066
Hip circumference	25673412	0.0577	0.0676	0.8545	0.3929	0.974252	0.1275	0.0058	0.8611	0.0082	0.0017	0.0051
Celiac disease	20190752	-0.1942	0.2282	-0.8509	0.3948	0.974252	0.3013	0.0514	1.0664	0.0109	-0.004	0.0073
Triglycerides in very large VLDL	27005778	0.1266	0.1528	0.8285	0.4074	0.974252	0.1178	0.0287	0.9799	0.0071	-0.0008	0.0044
Intelligence	28530673	-0.0637	0.0772	-0.8244	0.4097	0.974252	0.1873	0.0104	1.0134	0.0091	0.0055	0.0054
Forced expiratory volume in 1 second (FEV1)/Forced Vital capacity(FVC)	26635082	-0.0995	0.1236	-0.8048	0.4209	0.974252	0.115	0.0144	0.9795	0.007	-0.0066	0.0046
Phospholipids in very large VLDL	27005778	0.1316	0.1637	0.8035	0.4217	0.974252	0.1056	0.0285	0.9841	0.007	-0.0008	0.0045
Fasting proinsulin	20081858	-0.1446	0.1826	-0.7921	0.4283	0.974252	0.1863	0.0905	0.9817	0.0104	0.0075	0.0052
Total lipids in medium VLDL	27005778	0.1203	0.1522	0.7908	0.4291	0.974252	0.1331	0.0345	0.9865	0.007	0.0005	0.0047
Extreme bmi	23563607	0.0754	0.0955	0.7897	0.4297	0.974252	0.7	0.0553	1.0282	0.0117	0.0017	0.0072
Albumin	27005778	0.1688	0.2145	0.7871	0.4312	0.974252	0.0639	0.026	0.9876	0.0074	-0.0049	0.0047
Average number of double bonds in a fatty acid chain	27005778	-0.1075	0.1376	-0.7811	0.4348	0.974252	0.1809	0.054	0.9994	0.0078	0.0035	0.0044
Fasting insulin main effect	22581228	0.0929	0.1189	0.7809	0.4349	0.974252	0.0678	0.0105	1.0168	0.0076	0.0053	0.0044
Concentration of IDL particles	27005778	-0.1625	0.2157	-0.7537	0.451	0.974252	0.0777	0.0439	1.0162	0.0179	-0.0028	0.005
Extreme height	23563607	-0.0648	0.0869	-0.7451	0.4562	0.974252	1.2419	0.1086	1.0325	0.018	0.0038	0.0076
Triglycerides in IDL	27005778	-0.1358	0.1835	-0.7401	0.4592	0.974252	0.1044	0.0356	1.0103	0.0155	-0.0019	0.0049
Age of first birth	27798627	-0.0554	0.0761	-0.7278	0.4667	0.974252	0.0634	0.0036	0.9506	0.0082	0.0013	0.0052
Parkinsons disease	19915575	0.1195	0.1686	0.7089	0.4784	0.974252	0.3937	0.1113	1.1242	0.0087	-0.0049	0.0052
Years of schooling (proxy cognitive performance)	25201988	-0.0567	0.0815	-0.6953	0.4869	0.974252	0.1067	0.0073	1.0272	0.0094	-0.0063	0.0055
Total lipids in very large VLDL	27005778	0.1065	0.1555	0.6851	0.4933	0.974252	0.1321	0.0303	0.9786	0.0073	-0.0008	0.0044
Triglycerides in medium VLDL	27005778	0.1137	0.1674	0.6789	0.4972	0.974252	0.0947	0.0297	0.9975	0.0064	0.0022	0.0045
Squamous cell lung cancer	27488534	0.1169	0.1732	0.6753	0.4995	0.974252	0.0385	0.0122	1.0121	0.0067	0.0031	0.0048
Omega-9 and saturated fatty acids	27005778	0.1365	0.2043	0.6681	0.5041	0.974252	0.0833	0.0442	0.9973	0.0084	-0.0035	0.0046
Total lipids in IDL	27005778	-0.1428	0.2152	-0.6636	0.507	0.974252	0.0768	0.0461	1.017	0.0189	-0.0033	0.005
Mono-unsaturated fatty acids	27005778	0.1191	0.1832	0.6499	0.5157	0.974252	0.1029	0.0435	0.9889	0.0084	-0.0008	0.0045
18:2 linoleic acid (LA)	27005778	0.117	0.1807	0.6474	0.5174	0.974252	0.1278	0.0504	1.0027	0.01	-0.0059	0.0049
Sleep duration	27494321	0.0586	0.0933	0.6279	0.5301	0.974252	0.0553	0.0051	1.0215	0.0082	0.0046	0.005
Sitting height ratio	25865494	0.0758	0.1211	0.6261	0.5312	0.974252	0.2189	0.0283	0.9805	0.0078	-0.0038	0.0049
Total lipids in chylomicrons and largest VLDL particles	27005778	0.1011	0.1619	0.6243	0.5324	0.974252	0.1175	0.0275	0.989	0.0071	-0.0001	0.0045
Obesity class 3	23563607	0.0661	0.1076	0.6146	0.5388	0.974252	0.1215	0.0148	0.9804	0.0089	0.0041	0.0059
Free cholesterol in very large HDL	27005778	-0.1585	0.2625	-0.6039	0.5459	0.974252	0.042	0.0244	1.0166	0.0154	0.002	0.0045
Triglycerides	20686565	0.0471	0.0781	0.6024	0.5469	0.974252	0.1655	0.0293	0.9655	0.0175	0.0091	0.0056
Free cholesterol in large LDL	27005778	-0.1283	0.2146	-0.5978	0.55	0.974252	0.0668	0.0501	1.0156	0.0243	-0.0026	0.0047
Systemic lupus erythematosus	26502338	0.0668	0.1122	0.5953	0.5517	0.974252	0.3943	0.0696	1.1023	0.0108	0.005	0.0053
Phospholipids in medium HDL	27005778	0.1154	0.1959	0.5888	0.556	0.974252	0.0715	0.0246	0.9938	0.0087	-0.0027	0.0047
Asthma	17611496	0.103	0.1773	0.581	0.5612	0.974252	0.1308	0.0281	1.0033	0.0089	0.0009	0.0061
Total cholesterol in large HDL	27005778	0.1068	0.1839	0.5809	0.5613	0.974252	0.0987	0.0276	1.0087	0.0159	-0.0025	0.0048
Lung cancer	27488534	0.0737	0.1273	0.579	0.5626	0.974252	0.324	0.0682	1.0141	0.0081	0.0026	0.0057
Triglycerides in small HDL	27005778	-0.1297	0.2264	-0.5729	0.5667	0.974252	0.0619	0.0282	0.9988	0.0087	0.0012	0.0046
Urinary albumin-to-creatinine ratio (non-diabetes)	26631737	0.0811	0.1434	0.5656	0.5717	0.974252	0.0546	0.0104	0.9943	0.007	-0.0006	0.0049
Average number of methylene groups per a double bond	27005778	0.0788	0.1396	0.5646	0.5723	0.974252	0.2146	0.0768	0.9928	0.0082	-0.001	0.0046
Total lipids in medium HDL	27005778	0.1276	0.2304	0.5537	0.5798	0.974252	0.0629	0.0268	0.9957	0.0088	-0.0011	0.0045
Mean diameter for LDL particles	27005778	-0.1305	0.2429	-0.5372	0.5911	0.974252	0.0529	0.0233	0.9963	0.0121	-0.0032	0.0043
Urinary albumin-to-creatinine ratio	26631737	0.082	0.1536	0.5338	0.5934	0.974252	0.0458	0.009	0.9962	0.0068	0.0023	0.005
Free cholesterol in medium VLDL	27005778	0.0845	0.1597	0.5289	0.5968	0.974252	0.108	0.0334	0.995	0.0069	0.0011	0.0044
College completion	23722424	-0.0445	0.0845	-0.5265	0.5985	0.974252	0.0798	0.0059	1.0207	0.0086	-0.0044	0.0057
Lung cancer (squamous cell)	24880342	0.1057	0.2024	0.5224	0.6014	0.974252	0.0496	0.0199	1.0083	0.0073	0.0054	0.0049
Mean diameter for HDL particles	27005778	-0.0904	0.1731	-0.5222	0.6016	0.974252	0.1093	0.0293	1.0122	0.0213	0.0015	0.0046
Cholesterol esters in large VLDL	27005778	0.074	0.1471	0.503	0.615	0.974252	0.1557	0.033	0.978	0.0072	0.0036	0.0045
Number of children ever born	27798627	0.0441	0.0899	0.4906	0.6237	0.974252	0.0259	0.0019	0.9682	0.0072	-0.0075	0.005
Triglycerides in very large HDL	27005778	-0.0898	0.1872	-0.4797	0.6314	0.974252	0.0707	0.0274	1.02	0.0306	0.0006	0.0048
Ever vs never smoked	20418890	-0.0513	0.1082	-0.474	0.6355	0.974252	0.0739	0.0071	0.9995	0.0067	-0.0002	0.005
Mean Hippocampus	25607358	-0.0901	0.1922	-0.4688	0.6392	0.974252	0.145	0.0403	0.9868	0.0067	0.0054	0.0053
Platelet count	22139419	-0.0445	0.0955	-0.4657	0.6415	0.974252	0.1161	0.0117	0.9893	0.0093	0.0076	0.005
Leptin_not_adjBMI	26833098	0.0651	0.141	0.4615	0.6444	0.974252	0.0994	0.016	0.994	0.0069	-0.0021	0.0054
Phospholipids in large LDL	27005778	-0.0998	0.218	-0.4581	0.6469	0.974252	0.0641	0.0454	1.0167	0.0216	-0.0033	0.0048
Serum total triglycerides	27005778	0.0674	0.1479	0.4553	0.6489	0.974252	0.1226	0.0362	0.9915	0.0074	-0.0009	0.0045
Mothers age at death	27015805	0.0727	0.1598	0.4551	0.649	0.974252	0.0358	0.0074	1.0123	0.0072	0.0011	0.0048
Citrate	27005778	0.0908	0.2008	0.4519	0.6514	0.974252	0.068	0.0214	1.0098	0.0084	-0.0059	0.0048
Total cholesterol in medium VLDL	27005778	0.0705	0.156	0.4517	0.6515	0.974252	0.1175	0.0355	0.9936	0.0078	0.0007	0.0046
Mean Accumbens	25607358	-0.1061	0.2374	-0.4469	0.6549	0.974252	0.0822	0.0367	0.9824	0.0066	0.0079	0.0053
Free cholesterol in large VLDL	27005778	0.0695	0.1575	0.4413	0.659	0.974252	0.1198	0.0298	0.9879	0.0069	0.0015	0.0046
Concentration of medium VLDL particles	27005778	0.0647	0.1494	0.433	0.665	0.974252	0.1411	0.0354	0.9814	0.0075	0.0025	0.0047
Cholesterol esters in large HDL	27005778	0.0765	0.1791	0.4268	0.6695	0.974252	0.1163	0.0302	1.0032	0.0157	-0.0019	0.0045
Forced Vital capacity(FVC)	26635082	-0.0411	0.098	-0.4197	0.6747	0.974252	0.1485	0.0157	0.9843	0.0068	-0.0012	0.0044
Total cholesterol in IDL	27005778	-0.0863	0.2144	-0.4026	0.6872	0.974252	0.0749	0.0492	1.0167	0.0203	-0.0045	0.005
Triglycerides in very small VLDL	27005778	-0.0639	0.1598	-0.3998	0.6893	0.974252	0.1329	0.038	0.9987	0.0098	-0.0016	0.0048
Total cholesterol in HDL	27005778	0.0747	0.1883	0.3967	0.6916	0.974252	0.0893	0.0281	1.0078	0.0132	-0.0033	0.0045
Concentration of medium HDL particles	27005778	0.0868	0.2206	0.3937	0.6938	0.974252	0.0674	0.0266	0.994	0.0084	-0.0007	0.0046
Total cholesterol in large VLDL	27005778	0.0642	0.1664	0.3858	0.6997	0.974252	0.1124	0.0291	0.9909	0.0068	0.0021	0.0047
Phospholipids in medium VLDL	27005778	0.0605	0.1608	0.3764	0.7066	0.974252	0.1074	0.0331	0.9963	0.0068	0.0021	0.0045
Concentration of large LDL particles	27005778	-0.079	0.2154	-0.3667	0.7138	0.974252	0.0768	0.0529	1.0153	0.0218	-0.0037	0.005
Phospholipids in very large HDL	27005778	-0.0689	0.1955	-0.3523	0.7246	0.974252	0.083	0.0293	1.0111	0.019	0.0012	0.0045
Total lipids in very large HDL	27005778	-0.0839	0.2418	-0.3469	0.7287	0.974252	0.0557	0.0278	1.0178	0.0164	0.0013	0.0045
Serum total cholesterol	27005778	0.0687	0.2051	0.3348	0.7378	0.974252	0.067	0.0416	1.0214	0.0157	-0.0054	0.0048
Height_2010	20881960	-0.0217	0.0651	-0.3331	0.7391	0.974252	0.285	0.0163	1.0193	0.019	0.0038	0.0063
Total lipids in small HDL	27005778	0.082	0.25	0.328	0.7429	0.974252	0.0547	0.0267	1.0024	0.0078	-0.0028	0.0049
Insomnia	27992416	-0.0324	0.1003	-0.3231	0.7466	0.974252	0.1353	0.0118	1.0017	0.0082	0.0015	0.0053
Omega-3 fatty acids	27005778	0.0486	0.1544	0.315	0.7528	0.974252	0.1441	0.043	0.9946	0.0075	-0.0045	0.0049
Crohns disease	26192919	-0.0298	0.0959	-0.3109	0.7559	0.974252	0.4843	0.0603	1.0296	0.012	0.0078	0.0052
Concentration of very large HDL particles	27005778	-0.0658	0.216	-0.3046	0.7607	0.974252	0.0603	0.0272	1.0032	0.0169	0.0009	0.0043
Total lipids in large LDL	27005778	-0.0653	0.2148	-0.3039	0.7612	0.974252	0.0769	0.0545	1.0139	0.0225	-0.004	0.005
Mean Pallidum	25607358	-0.058	0.1914	-0.3031	0.7618	0.974252	0.1571	0.0414	0.9777	0.0074	0.0024	0.0052
Total cholesterol in very large HDL	27005778	-0.0881	0.2931	-0.3007	0.7636	0.974252	0.0308	0.0233	1.0135	0.0129	-0.0002	0.0044
Acetate	27005778	0.0627	0.2121	0.2956	0.7675	0.974252	0.0519	0.0194	1.0027	0.0074	-0.0013	0.0048
Free cholesterol in medium HDL	27005778	0.0598	0.2038	0.2933	0.7693	0.974252	0.0703	0.0248	0.9967	0.0091	-0.0021	0.0046
Mean platelet volume	22139419	0.0348	0.1193	0.292	0.7703	0.974252	0.3124	0.0504	0.9834	0.0106	0.0012	0.0058
Free cholesterol	27005778	-0.0695	0.2406	-0.2889	0.7727	0.974252	0.0693	0.0424	1.0234	0.0105	-0.0029	0.0047
Height; Females at age 10 and males at age 12	23449627	0.0286	0.1003	0.2854	0.7753	0.974252	0.4318	0.0458	0.9526	0.0076	-0.0012	0.0053
Phospholipids in small VLDL	27005778	0.0478	0.1698	0.2816	0.7782	0.974252	0.108	0.0354	1.0006	0.0087	-0.0022	0.0047
Total cholesterol in small VLDL	27005778	0.0522	0.1956	0.2668	0.7896	0.974252	0.0852	0.0329	1.0071	0.0099	-0.0034	0.0049
Cholesterol esters in medium VLDL	27005778	0.0389	0.1538	0.2532	0.8001	0.974252	0.1417	0.0383	0.9884	0.0082	8.1812e-05	0.0048
Leptin_adjBMI	26833098	0.036	0.144	0.2499	0.8027	0.974252	0.0941	0.018	1.0037	0.0076	-0.0055	0.0052
Age at Menarche	25231870	-0.0157	0.0641	-0.2455	0.806	0.974252	0.207	0.0103	0.9455	0.0116	0.0014	0.0059
Child birth length	25281659	0.0305	0.1265	0.2407	0.8098	0.974252	0.1683	0.0252	0.993	0.0076	-0.0073	0.0049
Concentration of small VLDL particles	27005778	0.0367	0.1539	0.2384	0.8116	0.974252	0.1423	0.0375	0.9914	0.008	-0.0017	0.0047
Lung cancer (all)	24880342	0.0302	0.13	0.2321	0.8165	0.974252	0.1294	0.0315	1.0079	0.0087	0.007	0.0054
Total cholesterol in LDL	27005778	-0.0466	0.2091	-0.2227	0.8238	0.974252	0.071	0.0531	1.0131	0.0246	-0.0031	0.0049
Total cholesterol in large LDL	27005778	-0.0467	0.2113	-0.221	0.8251	0.974252	0.068	0.0486	1.0137	0.0234	-0.004	0.0048
Mean Thalamus	25607358	-0.041	0.1924	-0.2129	0.8314	0.974252	0.1368	0.0397	0.9796	0.0066	0.0027	0.0051
Apolipoprotein B	27005778	0.0392	0.1969	0.1992	0.8421	0.974252	0.0778	0.042	1.0102	0.015	-0.0028	0.0047
Total lipids in small VLDL	27005778	0.0311	0.1597	0.195	0.8454	0.974252	0.1355	0.0374	0.9936	0.0083	-0.002	0.0048
Age of smoking initiation	20418890	-0.0324	0.1753	-0.1847	0.8535	0.974252	0.0655	0.0187	0.9973	0.0068	-0.0017	0.0047
Concentration of small LDL particles	27005778	-0.0338	0.1908	-0.177	0.8595	0.974252	0.0934	0.045	1.0078	0.0157	-0.0025	0.0049
Depressive symptoms	27089181	-0.0165	0.0935	-0.1762	0.8602	0.974252	0.0477	0.0039	0.9991	0.0074	0.0092	0.0052
Phospholipids in large HDL	27005778	-0.0294	0.1688	-0.1743	0.8616	0.974252	0.1196	0.0304	1.001	0.0156	-0.0003	0.0044
Concentration of medium LDL particles	27005778	-0.0365	0.2106	-0.1731	0.8626	0.974252	0.0799	0.0511	1.012	0.0204	-0.0035	0.005
Total lipids in medium LDL	27005778	-0.0351	0.208	-0.169	0.8658	0.974252	0.0814	0.0526	1.0103	0.0212	-0.0035	0.0049
Ulcerative colitis	26192919	0.0152	0.0972	0.1567	0.8754	0.974252	0.245	0.033	1.0537	0.0112	0.0009	0.0044
Total lipids in small LDL	27005778	-0.0308	0.2006	-0.1534	0.8781	0.974252	0.0855	0.0477	1.0092	0.0177	-0.0022	0.0049
Apolipoprotein A-I	27005778	0.03	0.1958	0.1533	0.8782	0.974252	0.074	0.0301	1.0048	0.0121	-0.0027	0.0043
Free cholesterol in large HDL	27005778	0.0231	0.1742	0.1324	0.8946	0.974252	0.1004	0.0273	1.0105	0.0156	-0.002	0.0045
Cholesterol esters in medium LDL	27005778	-0.0276	0.2091	-0.132	0.895	0.974252	0.0821	0.0529	1.0098	0.0215	-0.0037	0.005
Lung adenocarcinoma	27488534	0.0266	0.2068	0.1287	0.8976	0.974252	0.0294	0.0123	1.0216	0.0071	0.0039	0.0052
HbA1C	20858683	-0.017	0.1333	-0.1278	0.8983	0.974252	0.0616	0.0121	1.0009	0.0075	-0.0013	0.0048
Mean Putamen	25607358	-0.0174	0.1394	-0.1249	0.9006	0.974252	0.2932	0.0477	0.9514	0.0074	0.0112	0.0055
22:6 docosahexaenoic acid	27005778	-0.02	0.1614	-0.1241	0.9012	0.974252	0.1303	0.0371	0.9957	0.0076	-0.0028	0.0047
Free cholesterol to esterified cholesterol ratio	27005778	0.0265	0.2571	0.103	0.918	0.974252	0.0613	0.0524	1.0129	0.012	-0.0069	0.0046
Total cholesterol in small LDL	27005778	-0.021	0.2101	-0.0997	0.9206	0.974252	0.0704	0.0474	1.0167	0.0198	-0.002	0.0049
Neuroticism	27089181	0.0079	0.0806	0.0975	0.9223	0.974252	0.0893	0.0077	0.9901	0.0127	0.0035	0.0052
Mean Caudate	25607358	0.0144	0.15	0.0961	0.9234	0.974252	0.2497	0.0353	0.9691	0.0062	0.005	0.0053
Ferritin	25352340	-0.0164	0.1713	-0.0955	0.9239	0.974252	0.0963	0.0277	1.0254	0.0096	0.0145	0.0061
Triglycerides in small VLDL	27005778	0.0144	0.1532	0.0943	0.9249	0.974252	0.1175	0.0358	0.9936	0.0075	0.0005	0.0046
Cholesterol esters in large LDL	27005778	-0.0198	0.212	-0.0934	0.9256	0.974252	0.0785	0.0545	1.0116	0.0225	-0.0048	0.005
HOMA-IR	20081858	0.0115	0.1395	0.0824	0.9343	0.974252	0.0712	0.0131	1.0003	0.0067	0.0041	0.0049
Creatinine	27005778	0.0119	0.1517	0.0787	0.9373	0.974252	0.1081	0.0259	1.0157	0.0079	0.0017	0.005
Free cholesterol in small VLDL	27005778	0.0132	0.171	0.0772	0.9385	0.974252	0.1059	0.0347	1.001	0.009	-0.0023	0.0048
Total cholesterol in medium LDL	27005778	-0.0144	0.2145	-0.0672	0.9464	0.977797	0.0705	0.0491	1.0126	0.0227	-0.0034	0.0049
Phospholipids in medium LDL	27005778	-0.0093	0.2044	-0.0455	0.9637	0.986854	0.0727	0.0431	1.0088	0.0192	-0.0043	0.0049
Major depressive disorder	22472876	-0.0061	0.1466	-0.0413	0.9671	0.986854	0.1533	0.0277	1.0122	0.0074	0.0006	0.0046
Concentration of large HDL particles	27005778	-0.0054	0.1647	-0.0325	0.974	0.986854	0.1252	0.0303	1.0022	0.0169	-0.0007	0.0044
Total lipids in large HDL	27005778	-0.0051	0.168	-0.0304	0.9757	0.986854	0.1226	0.0305	1.0035	0.0166	-0.0008	0.0044
Insomnia	28604731	-0.003	0.1092	-0.0278	0.9778	0.986854	0.0461	0.0053	1.0071	0.0074	-0.0041	0.0045
Inflammatory Bowel Disease (Euro)	26192919	0.0017	0.0838	0.0205	0.9837	0.9881	0.3177	0.035	1.0636	0.0116	0.0055	0.0048
2hr glucose adjusted for BMI	20081857	0.003	0.1987	0.015	0.9881	0.9881	0.0907	0.0358	0.9961	0.0074	0.0064	0.0046
