# Supplementary material for: A meta-analysis of genome-wide association studies of epigenetic age acceleration
Source: PLoS Genet. 2019 Nov 18;15(11):e1008104. doi: 10.1371/journal.pgen.1008104 (PMC6886870; doi:10.1371/journal.pgen.1008104)
Supplement: S18 Table — (XLSX) [file pgen.1008104.s019.xlsx]

## Sheet: S18 Table
S18 Table: Genetic correlations between Hannum-EAA and 218 other health and behavioural traits, using bivariate Linkage Disequilibrium score regression.
Traits with a nominally significant correlation (uncorrected P-value < 0.05) are highlighted in bold.
PubMed ID refers to the PubMed identification number for the study from which the GWAS summary statistics for the trait were derived.
SE is the standard error of the genetic correlation estimate.
Z denotes the Z score.
P-value is the association P-value for the genetic correlation estimate, and P_fdr is the association P-value after FDR correction for multiple tests.
h2_obs denotes the observed heritability of the named trait, as calculated by LDSR, and h2_obs_se is the standard error of this estimate.
h2_int denotes the single-trait LDSR intercept for the health-related trait, and h2_int_se is the standard error for this estimate.
gcov_int denotes the cross-trait LDSR intercept.
Trait	PubMed ID	Genetic Correlation	SE	Z	P-value	P_fdr	h2_obs	h2_obs_se	h2_int	h2_int_se	gcov_int	gcov_int_se
Waist-to-hip ratio	25673412	0.2247	0.0624	3.5999	0.0003	0.0654	0.1134	0.0072	0.9201	0.0096	0.0036	0.0051
Waist circumference	25673412	0.2104	0.0671	3.1339	0.0017	0.1526	0.1219	0.0049	0.8441	0.0085	0.0072	0.0055
Parents age at death	27015805	-0.4547	0.1479	-3.0742	0.0021	0.1526	0.0316	0.0072	1.0126	0.0072	0.0072	0.0046
Type 2 Diabetes	22885922	0.3312	0.1139	2.9081	0.0036	0.1962	0.0888	0.0097	1.0072	0.0079	-0.0079	0.0054
Years of schooling 2013	23722424	-0.2312	0.0825	-2.8033	0.0051	0.203467	0.0843	0.0063	1.0189	0.0092	-0.0007	0.0054
Years of schooling 2016	27225129	-0.1616	0.0583	-2.7717	0.0056	0.203467	0.1259	0.0045	0.936	0.0106	0.0021	0.0059
Birth weight	27680694	0.2114	0.0788	2.6813	0.0073	0.227343	0.1004	0.0073	1.0479	0.0108	-0.0109	0.0052
HDL cholesterol	20686565	-0.2101	0.0816	-2.5759	0.01	0.23435	0.127	0.0204	1.0574	0.0455	0.0061	0.006
Former vs Current smoker	20418890	-0.3303	0.13	-2.54	0.0111	0.23435	0.062	0.0106	1.0017	0.0065	0.0044	0.0047
Forced expiratory volume in 1 second (FEV1)	26635082	-0.2392	0.0948	-2.5235	0.0116	0.23435	0.1439	0.0163	0.9888	0.0073	-0.0037	0.0048
Forced expiratory volume in 1 second (FEV1)	21946350	-0.3713	0.1492	-2.4886	0.0128	0.23435	0.174	0.0224	0.8781	0.0123	0.0094	0.0095
Hip circumference	25673412	0.1633	0.0656	2.4877	0.0129	0.23435	0.1277	0.0059	0.8605	0.0084	0.0054	0.0056
Intelligence	28530673	-0.1692	0.0699	-2.4204	0.0155	0.259923	0.1876	0.0104	1.0132	0.0091	0.0002	0.0053
Cigarettes smoked per day	20418890	0.3264	0.1383	2.3596	0.0183	0.281418	0.0584	0.0161	1.0064	0.0069	-0.0006	0.0044
Ever vs never smoked	20418890	0.2022	0.0883	2.2891	0.0221	0.281418	0.0741	0.007	0.9992	0.0066	-0.0026	0.0049
College completion	23722424	-0.1949	0.0855	-2.2807	0.0226	0.281418	0.0796	0.0059	1.0207	0.0086	-0.0025	0.0053
Age of first birth	27798627	-0.1562	0.0701	-2.2281	0.0259	0.281418	0.0634	0.0036	0.9505	0.0082	-0.0007	0.005
HOMA-B	20081858	0.305	0.1373	2.2222	0.0263	0.281418	0.0848	0.013	0.9896	0.0073	-0.0015	0.0045
Fasting insulin main effect	22581228	0.2367	0.107	2.2123	0.0269	0.281418	0.0679	0.0105	1.0167	0.0076	0.0066	0.0046
HbA1C	20858683	-0.2773	0.1259	-2.2028	0.0276	0.281418	0.0618	0.012	1.0006	0.0075	0.0054	0.0048
Childhood IQ	23358156	-0.2859	0.1304	-2.1926	0.0283	0.281418	0.2769	0.0455	1.0007	0.0094	-0.006	0.006
Fathers age at death	27015805	-0.2871	0.131	-2.1913	0.0284	0.281418	0.0415	0.007	1.0157	0.0073	-0.0021	0.0051
Triglycerides	20686565	0.1364	0.0652	2.0936	0.0363	0.30309	0.1656	0.0293	0.9656	0.0174	-0.0014	0.0052
Phospholipids in medium LDL	27005778	-0.4104	0.1998	-2.0543	0.0399	0.30309	0.073	0.0431	1.0087	0.0193	0.0078	0.0048
Free cholesterol in large LDL	27005778	-0.4845	0.2366	-2.0473	0.0406	0.30309	0.0673	0.0501	1.0154	0.0243	0.0096	0.0048
Anorexia Nervosa	24514567	-0.1518	0.0743	-2.0424	0.0411	0.30309	0.5346	0.029	0.9051	0.0071	-0.0075	0.0047
Amyotrophic lateral sclerosis	27455348	0.3626	0.1779	2.0377	0.0416	0.30309	0.043	0.0128	0.9983	0.0064	-0.0063	0.0049
Obesity class 1	23563607	0.1353	0.0666	2.0332	0.042	0.30309	0.218	0.0123	1.0166	0.0111	0.006	0.0057
Years of schooling (proxy cognitive performance)	25201988	-0.1705	0.084	-2.0305	0.0423	0.30309	0.1065	0.0073	1.0273	0.0093	-0.0022	0.0056
Phospholipids in large LDL	27005778	-0.4712	0.2323	-2.0282	0.0425	0.30309	0.0645	0.0454	1.0166	0.0216	0.0091	0.0049
Phospholipids in very small VLDL	27005778	-0.3727	0.1842	-2.0228	0.0431	0.30309	0.0891	0.0379	1.0119	0.0153	0.009	0.005
Free cholesterol in IDL	27005778	-0.4385	0.2197	-1.9957	0.046	0.304746	0.0784	0.044	1.0162	0.0206	0.01	0.0052
Celiac disease	20190752	-0.2654	0.1337	-1.985	0.0471	0.304746	0.3007	0.0519	1.0663	0.011	0.0079	0.0067
Extreme waist-to-hip ratio	23563607	0.2852	0.1445	1.9746	0.0483	0.304746	0.3499	0.0617	0.9787	0.0086	-0.0077	0.006
Total cholesterol in large LDL	27005778	-0.4302	0.2188	-1.9664	0.0493	0.304746	0.0685	0.0486	1.0135	0.0234	0.0088	0.0048
Overweight	23563607	0.1367	0.0704	1.9415	0.0522	0.304746	0.1104	0.0067	1.0229	0.0093	0.0082	0.0058
Total cholesterol in medium LDL	27005778	-0.4104	0.2121	-1.9348	0.053	0.304746	0.0709	0.0491	1.0124	0.0228	0.0086	0.0047
Phospholipids in IDL	27005778	-0.4536	0.2359	-1.9231	0.0545	0.304746	0.0672	0.0427	1.0181	0.0194	0.0098	0.0051
Free cholesterol in medium HDL	27005778	-0.3272	0.1727	-1.8944	0.0582	0.304746	0.0704	0.025	0.9965	0.0092	0.0066	0.0048
Total lipids in IDL	27005778	-0.4134	0.2187	-1.8906	0.0587	0.304746	0.0772	0.0462	1.0168	0.019	0.008	0.0051
Subjective well being	27089181	-0.1668	0.089	-1.8738	0.061	0.304746	0.0253	0.0021	1.0004	0.0078	0.0093	0.005
Obesity class 2	23563607	0.1499	0.0805	1.8621	0.0626	0.304746	0.1862	0.0132	1.0003	0.0099	0.0079	0.0063
Concentration of IDL particles	27005778	-0.3981	0.2139	-1.8611	0.0627	0.304746	0.0781	0.044	1.0161	0.018	0.008	0.0051
Creatinine	27005778	-0.234	0.1261	-1.8562	0.0634	0.304746	0.1084	0.0257	1.0156	0.0079	0.0089	0.0042
Total cholesterol in IDL	27005778	-0.4163	0.2244	-1.8549	0.0636	0.304746	0.0753	0.0491	1.0165	0.0204	0.0075	0.0051
Forced expiratory volume in 1 second (FEV1)	28166213	-0.137	0.0744	-1.8422	0.0654	0.304746	0.2621	0.0171	0.974	0.008	-0.0027	0.0054
Forced Vital capacity(FVC)	28166213	-0.1349	0.0736	-1.8321	0.0669	0.304746	0.2574	0.0159	0.979	0.0083	-0.0014	0.0057
Serum total cholesterol	27005778	-0.4132	0.2257	-1.8309	0.0671	0.304746	0.0672	0.0417	1.0213	0.0157	0.0098	0.0049
HOMA-IR	20081858	0.2685	0.1477	1.8181	0.069	0.306508	0.0715	0.013	1.0001	0.0067	0.0024	0.0049
Total cholesterol in LDL	27005778	-0.3959	0.2187	-1.81	0.0703	0.306508	0.0713	0.0531	1.0129	0.0246	0.0078	0.0048
Excessive daytime sleepiness	27992416	0.1674	0.095	1.7628	0.0779	0.322231	0.054	0.0049	1.003	0.0071	-0.0005	0.0051
Concentration of small LDL particles	27005778	-0.3175	0.1807	-1.7575	0.0788	0.322231	0.094	0.0451	1.0076	0.0158	0.008	0.0048
ICV	25607358	-0.2829	0.1627	-1.7388	0.0821	0.322231	0.1871	0.0463	1.0006	0.0071	0.0171	0.005
Concentration of large LDL particles	27005778	-0.3813	0.2206	-1.7284	0.0839	0.322231	0.0774	0.053	1.0151	0.0218	0.008	0.0049
Total lipids in large LDL	27005778	-0.3838	0.2221	-1.7279	0.084	0.322231	0.0775	0.0545	1.0136	0.0226	0.0079	0.0049
Sitting height ratio	25865494	0.1785	0.1039	1.7176	0.0859	0.322231	0.219	0.0283	0.9807	0.0078	-0.0074	0.005
Forced expiratory volume in 1 second (FEV1)/Forced Vital capacity(FVC)	26635082	-0.1814	0.1061	-1.7101	0.0872	0.322231	0.1154	0.0143	0.9793	0.0069	0.0037	0.0045
Urinary albumin-to-creatinine ratio (non-diabetes)	26631737	0.2451	0.1434	1.7099	0.0873	0.322231	0.0539	0.0104	0.9946	0.0071	-0.0022	0.005
Total lipids in small LDL	27005778	-0.334	0.1958	-1.7061	0.088	0.322231	0.0862	0.0478	1.009	0.0177	0.0074	0.0048
Concentration of medium LDL particles	27005778	-0.3499	0.2071	-1.6894	0.0911	0.322231	0.0804	0.0512	1.0118	0.0204	0.0078	0.0048
Total lipids in very small VLDL	27005778	-0.2643	0.1569	-1.6849	0.092	0.322231	0.1056	0.0365	1.0084	0.0128	0.0066	0.0052
Phospholipids in medium HDL	27005778	-0.2805	0.1667	-1.6824	0.0925	0.322231	0.0716	0.0247	0.9936	0.0088	0.0062	0.0046
Total lipids in medium LDL	27005778	-0.3439	0.2056	-1.6725	0.0944	0.322231	0.082	0.0525	1.0102	0.0212	0.0076	0.0049
Cholesterol esters in large LDL	27005778	-0.3553	0.2125	-1.6717	0.0946	0.322231	0.079	0.0544	1.0114	0.0226	0.0073	0.0049
Free cholesterol	27005778	-0.4262	0.257	-1.6588	0.0972	0.325465	0.0698	0.0426	1.0234	0.0105	0.0034	0.0049
Cholesterol esters in medium LDL	27005778	-0.3321	0.202	-1.644	0.1002	0.325465	0.0826	0.0529	1.0097	0.0215	0.0078	0.0048
Concentration of very small VLDL particles	27005778	-0.2521	0.1537	-1.6403	0.1009	0.325465	0.1139	0.037	1.0043	0.0123	0.0077	0.0052
Total cholesterol in small LDL	27005778	-0.3484	0.2133	-1.6339	0.1023	0.325465	0.0708	0.0474	1.0165	0.0198	0.0075	0.0048
Concentration of medium HDL particles	27005778	-0.2983	0.1841	-1.6202	0.1052	0.325465	0.0674	0.0267	0.9938	0.0084	0.0065	0.0049
Obesity class 3	23563607	0.1786	0.1103	1.6193	0.1054	0.325465	0.122	0.0149	0.98	0.009	0.0023	0.006
Apolipoprotein A-I	27005778	-0.3172	0.1962	-1.6164	0.106	0.325465	0.0736	0.0306	1.0048	0.0122	0.0061	0.0052
Multiple sclerosis	21833088	0.3187	0.2037	1.5645	0.1177	0.356369	0.0645	0.0268	1.0518	0.0095	-0.0088	0.0057
18:2 linoleic acid (LA)	27005778	-0.2442	0.159	-1.5361	0.1245	0.371795	0.1274	0.0505	1.0027	0.0101	-0.0014	0.0042
Urate	23263486	0.1017	0.0667	1.5244	0.1274	0.375314	0.1774	0.0615	0.9495	0.0555	-0.0007	0.0054
Mean Thalamus	25607358	-0.2519	0.1665	-1.5131	0.1302	0.378146	0.138	0.0397	0.9794	0.0066	0.0051	0.0051
Apolipoprotein B	27005778	-0.2737	0.1824	-1.5009	0.1334	0.378146	0.0786	0.0421	1.01	0.0151	0.0068	0.0047
Triglycerides in very large HDL	27005778	-0.2583	0.1724	-1.498	0.1341	0.378146	0.0712	0.0273	1.02	0.0306	0.0044	0.0048
Ratio of bisallylic groups to double bonds	27005778	0.1542	0.1032	1.4935	0.1353	0.378146	0.3158	0.1047	0.973	0.0089	-0.0063	0.0051
Phospholipids in large HDL	27005778	-0.2317	0.1564	-1.4815	0.1385	0.378775	0.1192	0.0307	1.0011	0.0157	0.0061	0.0053
Free cholesterol to esterified cholesterol ratio	27005778	-0.4299	0.2905	-1.4797	0.139	0.378775	0.0617	0.0525	1.0128	0.012	0.003	0.0045
Total cholesterol in HDL	27005778	-0.2453	0.1676	-1.4636	0.1433	0.3815	0.0889	0.029	1.0078	0.0135	0.0055	0.0052
Total lipids in medium HDL	27005778	-0.278	0.19	-1.4629	0.1435	0.3815	0.063	0.027	0.9955	0.0088	0.0056	0.0049
Free cholesterol in small VLDL	27005778	-0.2111	0.1451	-1.4552	0.1456	0.382419	0.106	0.0348	1.001	0.0091	0.0063	0.0046
Forced Vital capacity(FVC)	26635082	-0.1305	0.0934	-1.3978	0.1622	0.420948	0.1486	0.0156	0.9843	0.0068	-0.0078	0.0049
Urinary albumin-to-creatinine ratio	26631737	0.1988	0.1438	1.3825	0.1668	0.420965	0.0454	0.009	0.9964	0.0067	-0.001	0.0052
Total Cholesterol	20686565	-0.1059	0.0768	-1.3789	0.1679	0.420965	0.1326	0.0252	1.0217	0.0382	0.0042	0.0058
Glucose	27005778	-0.2474	0.1795	-1.3786	0.168	0.420965	0.0775	0.022	0.9968	0.0078	0.007	0.005
Concentration of large HDL particles	27005778	-0.2068	0.1516	-1.3639	0.1726	0.427577	0.1248	0.0306	1.0023	0.0169	0.0051	0.0053
Childhood obesity	22484627	0.1251	0.0938	1.3333	0.1824	0.446777	0.4013	0.0468	0.9292	0.0081	-0.0048	0.0046
Total lipids in large HDL	27005778	-0.203	0.1542	-1.3166	0.188	0.452051	0.1221	0.0308	1.0036	0.0167	0.0046	0.0053
Systemic lupus erythematosus	26502338	0.1424	0.1083	1.3144	0.1887	0.452051	0.3939	0.07	1.1022	0.0109	-0.0059	0.0053
Rheumatoid Arthritis	24390342	0.1119	0.0865	1.2947	0.1954	0.463013	0.1587	0.0308	1.0183	0.015	0.0003	0.0053
Depressive symptoms	27089181	0.102	0.0828	1.2317	0.2181	0.511245	0.0479	0.0039	0.9988	0.0073	0.0043	0.0047
Mean Hippocampus	25607358	-0.1989	0.1644	-1.2097	0.2264	0.515559	0.1451	0.0402	0.9866	0.0067	0.0008	0.0049
Total lipids in small HDL	27005778	-0.2555	0.2116	-1.2072	0.2273	0.515559	0.0539	0.0268	1.0025	0.0078	0.0082	0.0048
Age at Menarche	25231870	0.0629	0.0522	1.2039	0.2286	0.515559	0.207	0.0103	0.9455	0.0116	0.0042	0.0054
Mean diameter for HDL particles	27005778	-0.1853	0.1542	-1.2018	0.2294	0.515559	0.1092	0.0294	1.0123	0.0214	0.0036	0.005
Acetate	27005778	-0.2132	0.1788	-1.1924	0.2331	0.518529	0.0512	0.0193	1.0029	0.0074	0.0069	0.0043
Lung cancer	27488534	0.1271	0.1081	1.1765	0.2394	0.527124	0.3229	0.0683	1.0142	0.0081	0.0017	0.0052
Free cholesterol in large HDL	27005778	-0.1853	0.1583	-1.1704	0.2418	0.527124	0.0998	0.0273	1.0107	0.0156	0.0035	0.0052
Total cholesterol in medium VLDL	27005778	-0.1573	0.1369	-1.1487	0.2507	0.533359	0.1179	0.0356	0.9935	0.0078	0.0046	0.0049
Phospholipids in very large HDL	27005778	-0.2078	0.181	-1.1482	0.2509	0.533359	0.0826	0.0295	1.0113	0.0191	0.0042	0.005
Total cholesterol in medium HDL	27005778	-0.2095	0.1828	-1.1456	0.252	0.533359	0.0568	0.0264	0.9977	0.0101	0.0031	0.0049
Body mass index	20935630	0.0689	0.0612	1.1246	0.2608	0.546677	0.1905	0.0099	1.0102	0.0111	0.0052	0.006
Total cholesterol in small VLDL	27005778	-0.1728	0.1577	-1.0959	0.2731	0.558651	0.0853	0.0331	1.007	0.01	0.0048	0.0048
Triglycerides in IDL	27005778	-0.17	0.1553	-1.0951	0.2735	0.558651	0.105	0.0356	1.0102	0.0155	0.0059	0.0053
Concentration of very large HDL particles	27005778	-0.2213	0.2023	-1.0935	0.2742	0.558651	0.0604	0.0273	1.0032	0.017	0.0024	0.0048
Phenylalanine	27005778	0.1806	0.1715	1.0531	0.2923	0.587411	0.0602	0.0222	1.0026	0.0071	0.0045	0.0048
PGC cross-disorder analysis	23453885	-0.0949	0.0906	-1.0484	0.2945	0.587411	0.1677	0.0128	1.0211	0.0109	0.0133	0.0075
Leptin_not_adjBMI	26833098	0.1261	0.1207	1.0441	0.2964	0.587411	0.0992	0.016	0.9942	0.0069	0.0027	0.0051
Mean Pallidum	25607358	-0.177	0.1706	-1.0376	0.2995	0.588207	0.1563	0.0415	0.9779	0.0074	0.0027	0.0053
Free cholesterol in very large HDL	27005778	-0.246	0.242	-1.0165	0.3094	0.602225	0.0413	0.0246	1.0168	0.0156	0.0029	0.0049
Total lipids in small VLDL	27005778	-0.1284	0.1301	-0.9873	0.3235	0.624097	0.1358	0.0374	0.9935	0.0083	0.0033	0.005
Total lipids in very large HDL	27005778	-0.21	0.2155	-0.9744	0.3299	0.630861	0.0555	0.0283	1.0179	0.0167	0.0038	0.0048
Cholesterol esters in medium VLDL	27005778	-0.1221	0.1288	-0.9479	0.3432	0.646671	0.1423	0.0384	0.9883	0.0082	0.0029	0.005
Phospholipids in small VLDL	27005778	-0.1345	0.1421	-0.9462	0.3441	0.646671	0.1083	0.0355	1.0006	0.0087	0.005	0.0049
Triglycerides in very small VLDL	27005778	-0.1224	0.1334	-0.9174	0.3589	0.668533	0.1332	0.0381	0.9987	0.0098	0.0044	0.0052
Phospholipids in chylomicrons and largest VLDL particles	27005778	-0.1392	0.1542	-0.9025	0.3668	0.668533	0.0977	0.0271	0.9833	0.0071	0.0018	0.0047
Concentration of small VLDL particles	27005778	-0.1152	0.1278	-0.9014	0.3674	0.668533	0.1426	0.0376	0.9914	0.008	0.0032	0.005
Omega-9 and saturated fatty acids	27005778	-0.1897	0.2111	-0.8985	0.3689	0.668533	0.0842	0.0444	0.9973	0.0084	0.0028	0.0047
Ratio of bisallylic groups to total fatty acids	27005778	0.0947	0.1064	0.8909	0.373	0.668533	0.2936	0.0948	0.9819	0.008	-0.0039	0.005
Glutamine	27005778	-0.1531	0.1745	-0.8773	0.3803	0.668533	0.0565	0.0226	1.0209	0.0079	-0.0028	0.0041
Parkinsons disease	19915575	-0.1024	0.1177	-0.8696	0.3845	0.668533	0.4005	0.1119	1.1236	0.0087	0.0082	0.0048
Triglycerides in small VLDL	27005778	-0.1215	0.1399	-0.8684	0.3852	0.668533	0.1177	0.036	0.9936	0.0074	0.004	0.0051
Leptin_adjBMI	26833098	0.1067	0.1231	0.8669	0.386	0.668533	0.0937	0.018	1.004	0.0075	0.0007	0.0049
Cholesterol esters in medium HDL	27005778	-0.1746	0.2016	-0.8662	0.3864	0.668533	0.0538	0.0295	1	0.0099	0.0029	0.0051
Cholesterol esters in large HDL	27005778	-0.1299	0.1561	-0.8324	0.4052	0.69554	0.1159	0.0306	1.0033	0.0157	0.0019	0.0053
Chronotype	27494321	0.0578	0.0702	0.823	0.4105	0.699133	0.1021	0.0062	1.0146	0.009	0.0023	0.0058
Albumin	27005778	-0.1684	0.2072	-0.8125	0.4165	0.703853	0.0628	0.026	0.9879	0.0073	0.003	0.0046
Free cholesterol in medium VLDL	27005778	-0.1116	0.1397	-0.7983	0.4247	0.712189	0.1082	0.0336	0.9951	0.0069	0.0045	0.0048
22:6 docosahexaenoic acid	27005778	0.1255	0.1615	0.7775	0.4368	0.721712	0.13	0.0371	0.9958	0.0075	-0.0037	0.005
Serumurate overweight	25811787	-0.0962	0.1237	-0.7773	0.437	0.721712	0.5379	0.3134	0.9649	0.0286	0.0016	0.0048
Average number of double bonds in a fatty acid chain	27005778	0.0938	0.1249	0.7506	0.4529	0.737324	0.1817	0.053	0.9994	0.008	-0.002	0.0052
Total cholesterol in large HDL	27005778	-0.1184	0.1588	-0.7457	0.4558	0.737324	0.0982	0.0281	1.0088	0.016	0.002	0.0052
Forced expiratory volume in 1 second (FEV1)/Forced Vital capacity(FVC)	21946350	-0.0781	0.1049	-0.7444	0.4566	0.737324	0.1215	0.0137	0.9316	0.0083	0.009	0.0047
Age at Menopause	26414677	0.0565	0.0769	0.7347	0.4625	0.738108	0.1357	0.0158	0.9907	0.0148	-0.0124	0.0049
Forced expiratory volume in 1 second (FEV1)/Forced Vital capacity(FVC)	28166213	-0.055	0.0759	-0.7253	0.4683	0.738108	0.2595	0.0218	0.9739	0.0099	-0.0043	0.0053
Average number of methylene groups per a double bond	27005778	-0.09	0.1254	-0.7175	0.4731	0.738108	0.2161	0.0764	0.9926	0.0083	0.0014	0.0052
2hr glucose adjusted for BMI	20081857	0.1282	0.1802	0.7114	0.4768	0.738108	0.0916	0.0358	0.9961	0.0073	0.0007	0.0049
LDL cholesterol	20686565	-0.0628	0.0883	-0.7114	0.4768	0.738108	0.1012	0.0306	1.0549	0.0537	0.0012	0.0059
Fasting proinsulin	20081858	0.1019	0.1434	0.7104	0.4774	0.738108	0.1867	0.0902	0.9818	0.0103	-0.0117	0.0045
Mean platelet volume	22139419	-0.0722	0.1026	-0.7041	0.4814	0.739051	0.3112	0.0502	0.9837	0.0106	-0.0029	0.0058
Total cholesterol in large VLDL	27005778	-0.0979	0.1414	-0.692	0.489	0.745232	0.1127	0.0292	0.9909	0.0069	0.004	0.0047
Insomnia	27992416	-0.0546	0.0801	-0.6819	0.4953	0.745232	0.1352	0.0119	1.0016	0.0082	0.0009	0.0047
Tyrosine	27005778	0.1231	0.1812	0.6794	0.4969	0.745232	0.0742	0.0297	1.0002	0.0076	0.0009	0.0049
Phospholipids in very large VLDL	27005778	-0.0987	0.146	-0.6759	0.4991	0.745232	0.106	0.0285	0.984	0.0071	0.0039	0.0045
Child birth length	25281659	0.0755	0.1129	0.6694	0.5033	0.745472	0.1688	0.0251	0.993	0.0075	-0.0019	0.0048
Serum total triglycerides	27005778	-0.0882	0.1327	-0.6649	0.5061	0.745472	0.123	0.0365	0.9914	0.0074	0.0039	0.005
Sleep duration	27494321	0.0523	0.0813	0.644	0.5196	0.755021	0.0551	0.0051	1.0217	0.0081	-9.9103e-06	0.0048
Mono-unsaturated fatty acids	27005778	-0.1197	0.1879	-0.6371	0.5241	0.755021	0.1039	0.0437	0.9889	0.0084	0.0034	0.0049
Extreme height	23563607	0.0509	0.0804	0.6332	0.5266	0.755021	1.243	0.1089	1.0326	0.0181	0.0017	0.0076
Child birth weight	23202124	-0.0729	0.1153	-0.6327	0.527	0.755021	0.1161	0.0185	1.0027	0.0059	-0.0002	0.0049
Age of smoking initiation	20418890	-0.1188	0.189	-0.6282	0.5299	0.755021	0.0657	0.0187	0.9971	0.0068	0.0033	0.0049
Free cholesterol in large VLDL	27005778	-0.0818	0.1356	-0.6034	0.5462	0.769855	0.1202	0.03	0.9878	0.007	0.0045	0.0046
Squamous cell lung cancer	27488534	0.0983	0.1652	0.5951	0.5518	0.769855	0.0388	0.0121	1.0118	0.0066	0.0091	0.0049
Neuroticism	27089181	-0.0418	0.0706	-0.5923	0.5537	0.769855	0.0894	0.0077	0.9899	0.0127	0.0067	0.0054
Ulcerative colitis	26192919	-0.0551	0.0938	-0.5874	0.557	0.769855	0.2452	0.033	1.0536	0.0112	0.009	0.0051
Phospholipids in medium VLDL	27005778	-0.0816	0.1399	-0.5834	0.5597	0.769855	0.1073	0.0333	0.9964	0.0068	0.0043	0.0049
Attention deficit hyperactivity disorder	20732625	-0.1187	0.2045	-0.5806	0.5615	0.769855	0.2361	0.0908	1.0087	0.0067	-0.0047	0.0051
Total lipids in very large VLDL	27005778	-0.0781	0.1401	-0.5574	0.5773	0.78373	0.1327	0.0302	0.9785	0.0073	0.0017	0.0048
Infant head circumference	22504419	0.0788	0.143	0.5511	0.5815	0.78373	0.2282	0.047	0.9907	0.0074	-0.0011	0.0051
Extreme bmi	23563607	0.0479	0.0871	0.5497	0.5825	0.78373	0.7023	0.0554	1.0279	0.0117	0.0035	0.0073
Triglycerides in large VLDL	27005778	0.0758	0.1393	0.5446	0.586	0.78373	0.1072	0.0292	0.9881	0.0071	0.0028	0.0048
Bipolar disorder	21926972	0.0463	0.0871	0.5314	0.5951	0.786639	0.4347	0.038	1.0219	0.0079	0.0021	0.0053
Total lipids in large VLDL	27005778	0.0717	0.1355	0.529	0.5968	0.786639	0.1318	0.0304	0.9857	0.0071	0.0026	0.0049
Concentration of medium VLDL particles	27005778	-0.0689	0.131	-0.5258	0.599	0.786639	0.141	0.0353	0.9814	0.0075	0.0025	0.005
Mean diameter for LDL particles	27005778	-0.1103	0.2196	-0.5023	0.6155	0.803467	0.0536	0.0237	0.996	0.0121	-0.0006	0.0047
Total cholesterol in very large HDL	27005778	-0.1265	0.2588	-0.4886	0.6251	0.810783	0.0308	0.0236	1.0135	0.0131	0.0018	0.0048
Asthma	17611496	0.0656	0.138	0.4756	0.6344	0.810783	0.1307	0.0281	1.003	0.009	-0.0032	0.0053
Mean Putamen	25607358	-0.0599	0.1274	-0.4699	0.6384	0.810783	0.2927	0.0475	0.9515	0.0073	0.0032	0.0053
Triglycerides in small HDL	27005778	-0.0827	0.1766	-0.4686	0.6394	0.810783	0.0619	0.0284	0.9989	0.0087	0.0051	0.0051
Neo-conscientiousness	21173776	0.0856	0.1829	0.4681	0.6397	0.810783	0.0723	0.0298	1.0005	0.0071	-0.0089	0.0049
Concentration of chylomicrons and largest VLDL particles	27005778	-0.0651	0.1462	-0.445	0.6563	0.825056	0.1151	0.0283	0.9872	0.007	0.0031	0.005
Total lipids in chylomicrons and largest VLDL particles	27005778	-0.0643	0.146	-0.4401	0.6599	0.825056	0.1173	0.0274	0.9891	0.007	0.0011	0.0047
Mean Caudate	25607358	-0.0551	0.1274	-0.4327	0.6652	0.825056	0.2509	0.0353	0.9689	0.0062	0.006	0.0051
Transferrin	25352340	-0.0623	0.1445	-0.4315	0.6661	0.825056	0.1588	0.075	1.0636	0.0252	-0.0016	0.0059
Major depressive disorder	22472876	-0.056	0.1369	-0.4093	0.6823	0.830822	0.1535	0.0277	1.0122	0.0074	0.005	0.005
Mean Accumbens	25607358	-0.0888	0.2187	-0.406	0.6847	0.830822	0.0829	0.037	0.9822	0.0066	-0.0008	0.0049
Triglycerides in very large VLDL	27005778	-0.0574	0.1418	-0.4046	0.6857	0.830822	0.1184	0.029	0.9796	0.0071	0.0033	0.0046
Acetoacetate	27005778	0.0701	0.1734	0.4043	0.686	0.830822	0.075	0.0298	0.9792	0.0074	-0.0026	0.0046
Concentration of large VLDL particles	27005778	-0.0527	0.1369	-0.3851	0.7002	0.838701	0.1289	0.0337	0.9726	0.0075	0.0052	0.0049
Total lipids in medium VLDL	27005778	-0.0512	0.1329	-0.3851	0.7002	0.838701	0.1332	0.0346	0.9864	0.0069	0.0027	0.005
Citrate	27005778	0.0661	0.1751	0.3774	0.7059	0.840908	0.068	0.0214	1.0096	0.0084	-0.0056	0.0048
Lung adenocarcinoma	27488534	0.0688	0.1853	0.3715	0.7103	0.841551	0.0294	0.0123	1.0216	0.007	-0.0024	0.0049
Isoleucine	27005778	0.0624	0.1716	0.3635	0.7162	0.843285	0.0654	0.0242	0.9966	0.0071	0.001	0.0048
Mothers age at death	27015805	-0.0507	0.1411	-0.3591	0.7195	0.843285	0.0361	0.0074	1.012	0.0072	-0.0049	0.0045
Phospholipids in large VLDL	27005778	0.0488	0.139	0.3511	0.7255	0.845214	0.1132	0.0314	0.9891	0.0071	0.0044	0.0049
Crohns disease	26192919	0.0285	0.0823	0.3466	0.7289	0.845214	0.4851	0.0603	1.0297	0.012	0.0069	0.0054
Primary biliary cirrhosis	26394269	0.04	0.1196	0.3343	0.7382	0.851469	0.3772	0.0646	1.0014	0.0103	0.0031	0.0061
Valine	27005778	-0.0544	0.1717	-0.3168	0.7514	0.858075	0.0627	0.0212	1.0143	0.0081	0.0065	0.0048
Description of average fatty acid chain length; not actual carbon number	27005778	-0.0514	0.1625	-0.3162	0.7518	0.858075	0.123	0.0359	0.9765	0.0075	0.0005	0.005
Platelet count	22139419	-0.0247	0.0815	-0.3033	0.7617	0.861608	0.1163	0.0119	0.9891	0.0093	0.0099	0.0046
Glycoprotein acetyls; mainly a1-acid glycoprotein	27005778	0.0416	0.1379	0.3018	0.7628	0.861608	0.0984	0.0291	0.985	0.0065	0.0024	0.0049
Omega-3 fatty acids	27005778	0.0423	0.153	0.2763	0.7823	0.877702	0.143	0.0432	0.9948	0.0076	-0.0013	0.0048
Leucine	27005778	-0.054	0.1981	-0.2726	0.7851	0.877702	0.045	0.0219	1.0087	0.0075	0.0049	0.0048
Fasting glucose main effect	22581228	0.0257	0.1069	0.24	0.8103	0.901252	0.0897	0.0145	1.0003	0.0106	0.0032	0.005
Difference in height between adolescence and adulthood; age 14	23449627	0.0347	0.1533	0.2267	0.8207	0.906069	0.4484	0.1062	0.9813	0.0069	-0.0012	0.0048
Height_2010	20881960	0.0113	0.0511	0.2214	0.8248	0.906069	0.2851	0.0163	1.0188	0.019	0.0142	0.006
Number of children ever born	27798627	0.0175	0.0803	0.2184	0.8271	0.906069	0.0259	0.0019	0.9685	0.0072	0.0057	0.0053
Ferritin	25352340	0.0326	0.1648	0.198	0.8431	0.918979	0.0976	0.0276	1.0248	0.0095	0.013	0.0058
Autism spectrum disorder	0	-0.0179	0.0964	-0.1862	0.8523	0.921751	0.4231	0.052	0.9748	0.0073	-0.0012	0.0048
Neo-openness to experience	21173776	0.0286	0.1555	0.1839	0.8541	0.921751	0.1058	0.0274	0.991	0.0068	-0.0108	0.0049
Triglycerides in medium VLDL	27005778	0.0231	0.1444	0.1597	0.8731	0.936866	0.0945	0.0299	0.9975	0.0064	0.0024	0.0048
Lung cancer (all)	24880342	0.0182	0.1172	0.1552	0.8767	0.936866	0.1295	0.0314	1.0079	0.0087	0.0059	0.0054
Cholesterol esters in large VLDL	27005778	-0.0192	0.1299	-0.1481	0.8823	0.938251	0.1562	0.033	0.978	0.0071	0.0026	0.0048
Alzheimers disease	24162737	0.0186	0.1407	0.1319	0.895	0.947136	0.0491	0.0227	1.0606	0.0324	0.0018	0.005
Difference in height between childhood and adulthood; age 8	23449627	-0.0151	0.1241	-0.1214	0.9034	0.951407	0.329	0.0548	0.9733	0.0082	0.0046	0.0047
Mean diameter for VLDL particles	27005778	0.0158	0.1437	0.1099	0.9125	0.95637	0.1338	0.0334	0.9873	0.0086	-0.0001	0.0053
Neuroticism	24828478	-0.0117	0.1679	-0.0698	0.9443	0.973665	0.0134	0.0035	1.013	0.007	0.002	0.0052
Height; Females at age 10 and males at age 12	23449627	0.0064	0.0941	0.0681	0.9457	0.973665	0.4322	0.0459	0.9525	0.0076	-0.0012	0.005
Attention deficit hyperactivity disorder (GC)	27663945	0.013	0.2036	0.0641	0.9489	0.973665	0.0702	0.0299	0.9938	0.0078	0.0059	0.0055
Concentration of very large VLDL particles	27005778	-0.0089	0.1413	-0.0627	0.95	0.973665	0.1247	0.0309	0.9821	0.0076	-0.001	0.0046
Attention deficit hyperactivity disorder (No GC)	27663945	0.0119	0.2038	0.0584	0.9534	0.973665	0.0712	0.0304	1.0085	0.0079	0.006	0.0055
Inflammatory Bowel Disease (Euro)	26192919	0.0044	0.0788	0.0554	0.9558	0.973665	0.3173	0.035	1.0635	0.0116	0.0103	0.0054
Lung cancer (squamous cell)	24880342	-0.0084	0.188	-0.0447	0.9644	0.977857	0.0504	0.02	1.0079	0.0073	0.0108	0.005
Triglycerides in chylomicrons and largest VLDL particles	27005778	0.0058	0.1501	0.0387	0.9691	0.978073	0.098	0.0273	0.9864	0.0073	0.0016	0.0046
Insomnia	28604731	-0.0016	0.0935	-0.0173	0.9862	0.990745	0.0461	0.0052	1.0068	0.0073	0.0011	0.0045
Alanine	27005778	0.0008	0.1459	0.0056	0.9956	0.9956	0.0866	0.0286	1.0112	0.008	0.004	0.005
