# Supplementary material for: A meta-analysis of genome-wide association studies of epigenetic age acceleration
Source: PLoS Genet. 2019 Nov 18;15(11):e1008104. doi: 10.1371/journal.pgen.1008104 (PMC6886870; doi:10.1371/journal.pgen.1008104)
Supplement: S19 Table — (XLSX) [file pgen.1008104.s020.xlsx]

## Sheet: S19 Table
S19 Table: Overview of study datasets
Brief description of the 12 study data sets (from ten different cohorts) used in the GWAS meta-analysis of epigenetic age acceleration. Full details of the samples comprising the Lu study can be found in the original publication (Lu et al., 2018).
aThe Lu sample is a meta-analysis of the 11 smaller samples outlined in the table.
	Cohort	Sub-study	N	Proportion of females (%)	Mean age (s.d.)	Age range
Generation Scotland	GS	-	5100	61.5	48.5(14.0)	18 - 94
Lua	Full sample		8393	62.9	62.9(8.2)	10 - 98
	FHS	-	2471	54.6	66.4(9.0)	40 - 92
	TwinsUk	-	492	100	56.0(9.0)	19 - 79
	WHI	GARNET	571	100	67.1(6.7)	51 – 80
	WHI	GARNET	420	100	65.1(6.9)	49 – 82
	WHI	WHIMS	397	100	70.1(5.2)	52 – 80
	EPIC-NORFOLK	-	1117	49.7	60.3(8.7)	40 – 78
	BLSA	-	501	45.9	70.9(14.1)	26 – 98
	inCHIANTI	-	444	54.3	62.4(15.9)	21 – 91
	BSGS	-	614	49	21.3(14.1)	10 – 75
	LBC1921	1921 cohort	446	60.5	79.1(0.6)	78 – 81
	LBC1936	1936 cohort	920	49.5	69.6(0.8)	68 - 71
